# Supplementary material for: ﻿Four new species of the genus Pseudoeupolyphaga Qiu & Che, 2024 (Blattodea, Corydioidea, Corydiinae) from Yunnan, China
Source: Zookeys. 2025 Dec 2;1261:337–58. doi: 10.3897/zookeys.1261.168015 (PMC12690382; doi:10.3897/zookeys.1261.168015)
Supplement: XML Treatment for Pseudoeupolyphaga duani [file zookeys.1261.168015-treatment1.xml]

<!DOCTYPE tp:taxon-treatment
  PUBLIC "-//TaxonX//DTD Taxonomic Treatment Publishing DTD v0 20100105//EN" "tax-treatment-NSO.dtd">
<tp:taxon-treatment xmlns:tp="http://www.plazi.org/taxpub"><tp:treatment-meta><kwd-group><label>Taxon classification</label><kwd>
                <named-content content-type="kingdom">Animalia</named-content>
              </kwd><kwd>
                <named-content content-type="order">Blattodea</named-content>
              </kwd><kwd>
                <named-content content-type="family">Corydiidae</named-content>
              </kwd></kwd-group><mixed-citation publication-type="journal"><person-group><name><surname>Ren</surname><given-names>Yi-Ming</given-names></name><name><surname>Han</surname><given-names>Wei</given-names></name><name><surname>Che</surname><given-names>Yan-Li</given-names></name><name><surname>Wang</surname><given-names>Ji-Rui</given-names></name></person-group><article-title>﻿Four new species of the genus <italic><tp:taxon-name><tp:taxon-name-part taxon-name-part-type="genus" reg="Pseudoeupolyphaga">Pseudoeupolyphaga</tp:taxon-name-part></tp:taxon-name></italic> Qiu &amp; Che, 2024 (<tp:taxon-name><tp:taxon-name-part taxon-name-part-type="order">Blattodea</tp:taxon-name-part></tp:taxon-name>, <tp:taxon-name><tp:taxon-name-part taxon-name-part-type="superfamily">Corydioidea</tp:taxon-name-part></tp:taxon-name>, <tp:taxon-name><tp:taxon-name-part taxon-name-part-type="subfamily">Corydiinae</tp:taxon-name-part></tp:taxon-name>) from Yunnan, China</article-title><source>Zookeys</source><day>02</day><month>12</month><year>2025</year><volume>1261</volume><fpage>337</fpage><lpage>358</lpage><pub-id pub-id-type="doi">10.3897/zookeys.1261.168015</pub-id></mixed-citation></tp:treatment-meta><tp:nomenclature><label>﻿</label><tp:taxon-name><object-id xmlns:xlink="http://www.w3.org/1999/xlink" content-type="arpha" xlink:type="simple">04D0C3A3-51C6-5D26-8C90-A544C0E81A76</object-id>
              <tp:taxon-name-part taxon-name-part-type="genus" reg="Pseudoeupolyphaga">Pseudoeupolyphaga</tp:taxon-name-part>
              <tp:taxon-name-part taxon-name-part-type="species" reg="duani">duani</tp:taxon-name-part>
              <object-id xmlns:xlink="http://www.w3.org/1999/xlink" content-type="zoobank" xlink:type="simple">https://zoobank.org/9241BA50-DEDF-42F8-A000-F00128131EC1</object-id>
            </tp:taxon-name><tp:taxon-authority>Ren &amp; Han</tp:taxon-authority><tp:taxon-status xmlns:xlink="http://www.w3.org/1999/xlink" xlink:type="simple">sp. nov.</tp:taxon-status><xref ref-type="fig" rid="F2">Figs 2A–L</xref><xref ref-type="fig" rid="F8">, 8L</xref></tp:nomenclature><tp:treatment-sec sec-type="type material" id="SECID0EEHAG"><title>Type material.</title><p><bold><italic>Holotype</italic></bold>: China • male (<abbrev xmlns:xlink="http://www.w3.org/1999/xlink" content-type="institution" xlink:title="Insect Collection of Zhejiang Agricultural and Forestry University" id="ABBRID0EPHAG" xlink:type="simple">ZAFU</abbrev>); Yunnan Province, Pu’er City, Jinggu County; 1 Jun. 2025; Quan-Fu Duan leg; <abbrev xmlns:xlink="http://www.w3.org/1999/xlink" content-type="institution" xlink:title="Insect Collection of Zhejiang Agricultural and Forestry University" id="ABBRID0EUHAG" xlink:type="simple">ZAFU</abbrev>-IC-200001. <bold><italic>Paratypes</italic></bold>: China • 1 female &amp; 2 nymphs (<abbrev xmlns:xlink="http://www.w3.org/1999/xlink" content-type="institution" xlink:title="Insect Collection of Zhejiang Agricultural and Forestry University" id="ABBRID0E3HAG" xlink:type="simple">ZAFU</abbrev>); Luo-Jiang Liu leg; same collection data as holotype; <abbrev xmlns:xlink="http://www.w3.org/1999/xlink" content-type="institution" xlink:title="Insect Collection of Zhejiang Agricultural and Forestry University" id="ABBRID0EBIAG" xlink:type="simple">ZAFU</abbrev>-IC-200002 to 200004 • 1 female &amp; 2 nymphs (<abbrev xmlns:xlink="http://www.w3.org/1999/xlink" content-type="institution" xlink:title="College of Plant Protection, Southwest University" id="ABBRID0EGIAG" xlink:type="simple">SWU</abbrev>); Luo-Jiang Liu leg; same collection data as holotype; <abbrev xmlns:xlink="http://www.w3.org/1999/xlink" content-type="institution" xlink:title="College of Plant Protection, Southwest University" id="ABBRID0ELIAG" xlink:type="simple">SWU</abbrev>-B-CC-010074 to 010076.</p></tp:treatment-sec><tp:treatment-sec sec-type="diagnosis" id="SECID0EQIAG"><title>Diagnosis.</title><p>The male tegmina maculae of this species most closely resemble those of <italic><tp:taxon-name><tp:taxon-name-part taxon-name-part-type="genus" reg="Pseudoeupolyphaga">P.</tp:taxon-name-part> <tp:taxon-name-part taxon-name-part-type="species" reg="wooi">wooi</tp:taxon-name-part></tp:taxon-name></italic> (Qiu, Che &amp; Wang, 2018). However, in natural posture, the medial black maculae on both tegmina are fused in this species, and the abdomen (excluding the terminal segment) is light yellowish brown. In contrast, <italic><tp:taxon-name><tp:taxon-name-part taxon-name-part-type="genus" reg="Pseudoeupolyphaga">P.</tp:taxon-name-part> <tp:taxon-name-part taxon-name-part-type="species" reg="wooi">wooi</tp:taxon-name-part></tp:taxon-name></italic> exhibits non-fused medial black maculae on the tegmina in natural posture, with the abdomen (excluding the terminal segment) being dark yellowish brown. Furthermore, females of this species possess four symmetrical yellow maculae near the anterior margin on both the mesonotum and metanotum, whereas <italic><tp:taxon-name><tp:taxon-name-part taxon-name-part-type="genus" reg="Pseudoeupolyphaga">P.</tp:taxon-name-part> <tp:taxon-name-part taxon-name-part-type="species" reg="wooi">wooi</tp:taxon-name-part></tp:taxon-name></italic> females bear only two conspicuous symmetrical yellow maculae solely on the metanotum.</p></tp:treatment-sec><tp:treatment-sec sec-type="description" id="SECID0EXJAG"><title>Description.</title><p><bold>Holotype. Measurements (mm).</bold> Overall length (including tegmen): 26.27; body length: 17.82; body width (tegmina not included):8.46; tegmen length × width: 21.73 × 7.74; pronotum length × width: 7.42 × 4.85.</p><p><bold>Coloration.</bold> Pronotum black, anterior margin white. Tegmina and hind wings yellowish brown, maculae black (Fig. <xref ref-type="fig" rid="F2">2A, E</xref>). Eyes, vertex, post-clypeus and spaces between ocelli black. Ocelli and antennal sockets white. Ante-clypeus yellowish white. Antennae and labrum yellowish brown. Labial palpi brown (Fig. <xref ref-type="fig" rid="F2">2G</xref>). Legs black brown, spines yellowish brown to black. Pulvilli and arolia white. Sterna yellowish brown, margins and distal part black (Fig. <xref ref-type="fig" rid="F2">2B</xref>).</p><fig id="F2" position="float" orientation="portrait"><object-id xmlns:xlink="http://www.w3.org/1999/xlink" content-type="doi" xlink:type="simple">10.3897/zookeys.1261.168015.figure2</object-id><object-id xmlns:xlink="http://www.w3.org/1999/xlink" content-type="arpha" xlink:type="simple">5F0784D0-4448-5B41-97CD-503311659F21</object-id><label>Figure 2.</label><caption><p><italic><tp:taxon-name><tp:taxon-name-part taxon-name-part-type="genus" reg="Pseudoeupolyphaga">Pseudoeupolyphaga</tp:taxon-name-part> <tp:taxon-name-part taxon-name-part-type="species" reg="duani">duani</tp:taxon-name-part></tp:taxon-name></italic> Ren &amp; Han, sp. nov. <bold>A, B, E, G, I–L.</bold> Male holotype; <bold>C, D, F, H.</bold> Female paratype; <bold>A.</bold> Habitus, dorsal view; <bold>B.</bold> Habitus, ventral view; <bold>C.</bold> Habitus, dorsal view; <bold>D.</bold> Habitus, ventral view; <bold>E.</bold> Pronotum, dorsal view; <bold>F.</bold> Pronotum, dorsal view; <bold>G.</bold> Head, ventral view; <bold>H.</bold> Head, ventral view; <bold>I.</bold> Supra-anal plate, ventral view; <bold>J.</bold> Subgenital plate, ventral view; <bold>K.</bold> Genitalia, dorsal view; <bold>L.</bold> Right phallomere, right-ventral view. Scale bars: 1.0 cm (<bold>A–D</bold>); 0.2 cm (<bold>E–H</bold>); 0.1 cm (<bold>I–L</bold>).</p></caption><graphic xmlns:xlink="http://www.w3.org/1999/xlink" xlink:href="zookeys-1261-337_article-168015__-g002.jpg" position="float" orientation="portrait" xlink:type="simple" id="oo_1482624.jpg"><uri content-type="original_file" xlink:type="simple">https://binary.pensoft.net/fig/1482624</uri></graphic></fig><p><bold>Body. Head</bold>: Sub-rounded, nearly completely hidden under pronotum. Eyes and ocelli well-developed. Interocular space narrower than the distance between ocelli, the latter narrower than the distance between antennal sockets (Fig. <xref ref-type="fig" rid="F2">2G</xref>). <bold>Pronotum</bold>: Oval-shaped, widest near the middle. Surface densely covered with short setae and long pubescence, central portion bearing symmetrical black stripes. Anterior whitish margin narrow, clearly delineated from black areas (Fig. <xref ref-type="fig" rid="F2">2E</xref>). <bold>Tegmina and hind wings</bold>: Densely covered with black maculae, markings on the basal lateral margins and mid-region more densely distributed than other areas (Fig. <xref ref-type="fig" rid="F2">2A</xref>). <bold>Legs</bold>: Slender, front femur Type C1. Pulvilli and arolia present (Fig. <xref ref-type="fig" rid="F2">2B</xref>). <bold>Abdomen</bold>: Smooth. Supra-anal plate transverse, pubescent, posterior margin protruded medially. Paraprocts simple (Fig. <xref ref-type="fig" rid="F2">2I</xref>). Subgenital plate with short setae, hind margin slightly asymmetric. Styli thin and long (Fig. <xref ref-type="fig" rid="F2">2J</xref>). <bold>Genitalia</bold>: Well-sclerotized. L1 apically bearing two short branches; the two basal branches distinct and elongated. L2 arcuately curved. Genital hook (L3) medially swollen, tapering toward hooked apex. L4M broadly lamellate. L4N well-developed; pda and paa strongly curved. L8 irregular, narrow and plate-like. R1M stoutly expanded terminally. R1L elongate and banded. R2 divided into two chunks. R3 broadly concave (Fig. <xref ref-type="fig" rid="F2">2K, L</xref>).</p><p><bold>Female paratype (mm).</bold> Body length: 20.54; body width: 12.02; pronotum length × width: 8.91 × 5.58.</p><p><bold>Coloration.</bold> Terga reddish brown to blackish brown, with four symmetrical yellow maculae at the anterior margin of the meso- and metanotum (Fig. <xref ref-type="fig" rid="F2">2C</xref>). Pronotum dark reddish brown, pubescence light reddish brown (Fig. <xref ref-type="fig" rid="F2">2F</xref>). Vertex, eyes, space between ocelli and post-clypeus black. Antennal sockets white. Antennae yellowish brown. Ocelli, ante-clypeus, and basal part of labrum pale yellow. Middle and distal part of labrum yellowish brown. Legs dark brown, spines reddish brown to black. Sterna brown to yellowish brown. Subgenital plate black (Fig. <xref ref-type="fig" rid="F2">2D, H</xref>).</p><p><bold>Body.</bold> The widest point of pronotum near the hind margin. Anterior whitish margin absent, bearing symmetrical black stripe medially (Fig. <xref ref-type="fig" rid="F2">2F</xref>). Ocelli degraded to two spots. Interocular space almost equal to the distance between antennal sockets, both wider than the distance between ocelli. Front femur Type C1. Arolia and pulvilli absent (Fig. <xref ref-type="fig" rid="F2">2D, H</xref>).</p><p><bold>Nymph.</bold> Pronotum also with four symmetrical yellow maculae, the rest similar to the female.</p><p><bold>Ootheca.</bold> Unknown.</p></tp:treatment-sec><tp:treatment-sec sec-type="etymology" id="SECID0E2OAG"><title>Etymology.</title><p>This species is named after the collector, Mr Quan-Fu Duan, in recognition of his contribution to its discovery.</p></tp:treatment-sec><tp:treatment-sec sec-type="remarks" id="SECID0EAPAG"><title>Remarks.</title><p>This species exhibits the smallest genetic distance (8.75%) to <italic><tp:taxon-name><tp:taxon-name-part taxon-name-part-type="genus" reg="Pseudoeupolyphaga">P.</tp:taxon-name-part> <tp:taxon-name-part taxon-name-part-type="species" reg="vestis">vestis</tp:taxon-name-part></tp:taxon-name></italic>, while distances to all other congeners exceed 9%. The male forewing maculae and the four distinct maculae on the female mesonotum and metanotum readily distinguish this species from other members of the genus, providing robust morphological support for its establishment as a new species.</p></tp:treatment-sec><tp:treatment-sec><!--Section generated to contain objects referenced in tp:taxon-treatment.--><fig id="F8" position="float" orientation="portrait"><object-id xmlns:xlink="http://www.w3.org/1999/xlink" content-type="doi" xlink:type="simple">10.3897/zookeys.1261.168015.figure8</object-id><object-id xmlns:xlink="http://www.w3.org/1999/xlink" content-type="arpha" xlink:type="simple">73595F28-710B-5FA7-8433-BAF864A8695C</object-id><label>Figure 8.</label><caption><p>Oothecae of <italic><tp:taxon-name><tp:taxon-name-part taxon-name-part-type="genus" reg="Pseudoeupolyphaga">Pseudoeupolyphaga</tp:taxon-name-part></tp:taxon-name></italic> and living individuals. Oothecae lateral view (<bold>A–C</bold>) and close-up view to show the serrations (<bold>D–F</bold>). <bold>A, D.</bold><italic><tp:taxon-name><tp:taxon-name-part taxon-name-part-type="genus" reg="Pseudoeupolyphaga">P.</tp:taxon-name-part> <tp:taxon-name-part taxon-name-part-type="species" reg="vestis">vestis</tp:taxon-name-part></tp:taxon-name></italic> sp. nov.; <bold>B, E.</bold><italic><tp:taxon-name><tp:taxon-name-part taxon-name-part-type="genus" reg="Pseudoeupolyphaga">P.</tp:taxon-name-part> <tp:taxon-name-part taxon-name-part-type="species" reg="spelunca">spelunca</tp:taxon-name-part></tp:taxon-name></italic> sp. nov.; <bold>C, F.</bold><italic><tp:taxon-name><tp:taxon-name-part taxon-name-part-type="genus" reg="Pseudoeupolyphaga">P.</tp:taxon-name-part> <tp:taxon-name-part taxon-name-part-type="species" reg="Pilosa">Pilosa</tp:taxon-name-part></tp:taxon-name></italic>; <bold>G, H.</bold> Male adults of <italic><tp:taxon-name><tp:taxon-name-part taxon-name-part-type="genus" reg="Pseudoeupolyphaga">P.</tp:taxon-name-part> <tp:taxon-name-part taxon-name-part-type="species" reg="spelunca">spelunca</tp:taxon-name-part></tp:taxon-name></italic> in the laboratory; <bold>I.</bold> Male adults of <italic><tp:taxon-name><tp:taxon-name-part taxon-name-part-type="genus" reg="Pseudoeupolyphaga">P.</tp:taxon-name-part> <tp:taxon-name-part taxon-name-part-type="species" reg="vestis">vestis</tp:taxon-name-part></tp:taxon-name></italic> under the laboratory; <bold>J.</bold> Female adults of <italic><tp:taxon-name><tp:taxon-name-part taxon-name-part-type="genus" reg="Pseudoeupolyphaga">P.</tp:taxon-name-part> <tp:taxon-name-part taxon-name-part-type="species" reg="vestis">vestis</tp:taxon-name-part></tp:taxon-name></italic> under laboratory conditions; <bold>K.</bold> Male adults of <italic><tp:taxon-name><tp:taxon-name-part taxon-name-part-type="genus" reg="Pseudoeupolyphaga">P.</tp:taxon-name-part> <tp:taxon-name-part taxon-name-part-type="species" reg="menglianensis">menglianensis</tp:taxon-name-part></tp:taxon-name></italic> under the laboratory; <bold>L.</bold> Female adults of <italic><tp:taxon-name><tp:taxon-name-part taxon-name-part-type="genus" reg="Pseudoeupolyphaga">P.</tp:taxon-name-part> <tp:taxon-name-part taxon-name-part-type="species" reg="dauni">dauni</tp:taxon-name-part></tp:taxon-name></italic> under laboratory conditions (<bold>G–L</bold> by Yi-Ming Ren). Scale bars: 0.1 cm (<bold>A-F</bold>).</p></caption><graphic xmlns:xlink="http://www.w3.org/1999/xlink" xlink:href="zookeys-1261-337_article-168015__-g008.jpg" position="float" orientation="portrait" xlink:type="simple" id="oo_1482630.jpg"><uri content-type="original_file" xlink:type="simple">https://binary.pensoft.net/fig/1482630</uri></graphic></fig></tp:treatment-sec></tp:taxon-treatment>
