# Supplementary material for: ﻿Four new species of the genus Pseudoeupolyphaga Qiu & Che, 2024 (Blattodea, Corydioidea, Corydiinae) from Yunnan, China
Source: Zookeys. 2025 Dec 2;1261:337–58. doi: 10.3897/zookeys.1261.168015 (PMC12690382; doi:10.3897/zookeys.1261.168015)
Supplement: XML Treatment for Pseudoeupolyphaga menglianensis [file zookeys.1261.168015-treatment2.xml]

<!DOCTYPE tp:taxon-treatment
  PUBLIC "-//TaxonX//DTD Taxonomic Treatment Publishing DTD v0 20100105//EN" "tax-treatment-NSO.dtd">
<tp:taxon-treatment xmlns:tp="http://www.plazi.org/taxpub"><tp:treatment-meta><kwd-group><label>Taxon classification</label><kwd>
                <named-content content-type="kingdom">Animalia</named-content>
              </kwd><kwd>
                <named-content content-type="order">Blattodea</named-content>
              </kwd><kwd>
                <named-content content-type="family">Corydiidae</named-content>
              </kwd></kwd-group><mixed-citation publication-type="journal"><person-group><name><surname>Ren</surname><given-names>Yi-Ming</given-names></name><name><surname>Han</surname><given-names>Wei</given-names></name><name><surname>Che</surname><given-names>Yan-Li</given-names></name><name><surname>Wang</surname><given-names>Ji-Rui</given-names></name></person-group><article-title>﻿Four new species of the genus <italic><tp:taxon-name><tp:taxon-name-part taxon-name-part-type="genus" reg="Pseudoeupolyphaga">Pseudoeupolyphaga</tp:taxon-name-part></tp:taxon-name></italic> Qiu &amp; Che, 2024 (<tp:taxon-name><tp:taxon-name-part taxon-name-part-type="order">Blattodea</tp:taxon-name-part></tp:taxon-name>, <tp:taxon-name><tp:taxon-name-part taxon-name-part-type="superfamily">Corydioidea</tp:taxon-name-part></tp:taxon-name>, <tp:taxon-name><tp:taxon-name-part taxon-name-part-type="subfamily">Corydiinae</tp:taxon-name-part></tp:taxon-name>) from Yunnan, China</article-title><source>Zookeys</source><day>02</day><month>12</month><year>2025</year><volume>1261</volume><fpage>337</fpage><lpage>358</lpage><pub-id pub-id-type="doi">10.3897/zookeys.1261.168015</pub-id></mixed-citation></tp:treatment-meta><tp:nomenclature><label>﻿</label><tp:taxon-name><object-id xmlns:xlink="http://www.w3.org/1999/xlink" content-type="arpha" xlink:type="simple">F7002A18-1F5E-5E71-9F73-9A102C1B1695</object-id>
              <tp:taxon-name-part taxon-name-part-type="genus" reg="Pseudoeupolyphaga">Pseudoeupolyphaga</tp:taxon-name-part>
              <tp:taxon-name-part taxon-name-part-type="species" reg="menglianensis">menglianensis</tp:taxon-name-part>
              <object-id xmlns:xlink="http://www.w3.org/1999/xlink" content-type="zoobank" xlink:type="simple">https://zoobank.org/A12D88FC-0F06-4265-A434-EE7BD1F76E43</object-id>
            </tp:taxon-name><tp:taxon-authority>Ren &amp; Han</tp:taxon-authority><tp:taxon-status xmlns:xlink="http://www.w3.org/1999/xlink" xlink:type="simple">sp. nov.</tp:taxon-status><xref ref-type="fig" rid="F3">Figs 3A–L</xref><xref ref-type="fig" rid="F8">, 8K</xref><xref ref-type="fig" rid="F10">, 10A, B, D–G</xref></tp:nomenclature><tp:treatment-sec sec-type="type material" id="SECID0EHRAG"><title>Type material.</title><p><bold><italic>Holotype</italic></bold>: China • male (<abbrev xmlns:xlink="http://www.w3.org/1999/xlink" content-type="institution" xlink:title="Insect Collection of Zhejiang Agricultural and Forestry University" id="ABBRID0ESRAG" xlink:type="simple">ZAFU</abbrev>); Yunnan Province, Pu’er City, Menglian County, Nayun Town, Mengwai Village; 6 May, 2025; Zhong-Hong Luo leg; <abbrev xmlns:xlink="http://www.w3.org/1999/xlink" content-type="institution" xlink:title="Insect Collection of Zhejiang Agricultural and Forestry University" id="ABBRID0EXRAG" xlink:type="simple">ZAFU</abbrev>-IC-200005. <bold><italic>Paratypes</italic></bold>: China • 1 female (pre-adult) &amp; 4 nymphs (<abbrev xmlns:xlink="http://www.w3.org/1999/xlink" content-type="institution" xlink:title="Insect Collection of Zhejiang Agricultural and Forestry University" id="ABBRID0E6RAG" xlink:type="simple">ZAFU</abbrev>); same collection data as holotype; <abbrev xmlns:xlink="http://www.w3.org/1999/xlink" content-type="institution" xlink:title="Insect Collection of Zhejiang Agricultural and Forestry University" id="ABBRID0EESAG" xlink:type="simple">ZAFU</abbrev>-IC-200006 to 200010 • 1 male &amp; 2 nymphs (<abbrev xmlns:xlink="http://www.w3.org/1999/xlink" content-type="institution" xlink:title="College of Plant Protection, Southwest University" id="ABBRID0EJSAG" xlink:type="simple">SWU</abbrev>); same collection data as holotype; <abbrev xmlns:xlink="http://www.w3.org/1999/xlink" content-type="institution" xlink:title="College of Plant Protection, Southwest University" id="ABBRID0EOSAG" xlink:type="simple">SWU</abbrev>-B-CC-010077 to 010079.</p></tp:treatment-sec><tp:treatment-sec sec-type="diagnosis" id="SECID0ETSAG"><title>Diagnosis.</title><p>This species exhibits highly similar tegmina maculae in males and dorsal maculae in females to those of <italic><tp:taxon-name><tp:taxon-name-part taxon-name-part-type="genus" reg="Pseudoeupolyphaga">P.</tp:taxon-name-part> <tp:taxon-name-part taxon-name-part-type="species" reg="daweishana">daweishana</tp:taxon-name-part></tp:taxon-name></italic>. The primary diagnostic differences are: (1) Males of this species possess a light yellowish-brown abdomen, whereas <italic><tp:taxon-name><tp:taxon-name-part taxon-name-part-type="genus" reg="Pseudoeupolyphaga">P.</tp:taxon-name-part> <tp:taxon-name-part taxon-name-part-type="species" reg="daweishana">daweishana</tp:taxon-name-part></tp:taxon-name></italic> males have a nearly uniform black abdomen; 2) The anterior whitish margin on the male pronotum is extremely narrow in this species, contrasting with the significantly wider counterpart in <italic><tp:taxon-name><tp:taxon-name-part taxon-name-part-type="genus" reg="Pseudoeupolyphaga">P.</tp:taxon-name-part> <tp:taxon-name-part taxon-name-part-type="species" reg="daweishana">daweishana</tp:taxon-name-part></tp:taxon-name></italic> males; and (3) The sclerite paa of this species is broad with a short finger-like projection at the right posterior margin, while in <italic><tp:taxon-name><tp:taxon-name-part taxon-name-part-type="genus" reg="Pseudoeupolyphaga">P.</tp:taxon-name-part> <tp:taxon-name-part taxon-name-part-type="species" reg="daweishana">daweishana</tp:taxon-name-part></tp:taxon-name></italic>, the paa bears a long finger-like projection.</p></tp:treatment-sec><tp:treatment-sec sec-type="description" id="SECID0EFUAG"><title>Description.</title><p><bold>Holotype. Measurements (mm).</bold> Overall length (including tegmen): 25.63; body length: 17.26; body width (tegmina not included):8.75; tegmen length × width: 23.02 × 8.62; pronotum length × width: 7.73 × 4.64.</p><p><bold>Coloration.</bold> Body dark brown (Fig. <xref ref-type="fig" rid="F3">3A, B</xref>). Pronotum reddish brown, with yellowish-brown pubescence along the outer margin, anterior margin partially yellow (Fig. <xref ref-type="fig" rid="F3">3E</xref>). Tegmina and hind wings yellowish brown, with dark brown maculae (Fig. <xref ref-type="fig" rid="F3">3A, B</xref>). Vertex, eyes, and spaces between ocelli black. Ocelli and antennal sockets white. Antennae yellow, ante-clypeus pale yellow, post-clypeus black. Labrum yellowish brown, middle part dark brown (Fig. <xref ref-type="fig" rid="F3">3G</xref>). Legs dark brown, spines yellowish brown to black. Pulvilli and arolia white. Sterna dark brown (Fig. <xref ref-type="fig" rid="F3">3B</xref>).</p><fig id="F3" position="float" orientation="portrait"><object-id xmlns:xlink="http://www.w3.org/1999/xlink" content-type="doi" xlink:type="simple">10.3897/zookeys.1261.168015.figure3</object-id><object-id xmlns:xlink="http://www.w3.org/1999/xlink" content-type="arpha" xlink:type="simple">2BA0492C-A7A4-5E01-9C12-D21683455BA6</object-id><label>Figure 3.</label><caption><p><italic><tp:taxon-name><tp:taxon-name-part taxon-name-part-type="genus" reg="Pseudoeupolyphaga">Pseudoeupolyphaga</tp:taxon-name-part> <tp:taxon-name-part taxon-name-part-type="species" reg="menglianensis">menglianensis</tp:taxon-name-part></tp:taxon-name></italic> Ren &amp; Han, sp. nov. <bold>A, B, E, G, I–L.</bold> Male holotype; <bold>C, D, F, H.</bold> Female paratype; <bold>A.</bold> Habitus, dorsal view; <bold>B.</bold> Habitus, ventral view; <bold>C.</bold> Habitus, dorsal view; <bold>D.</bold> Habitus, ventral view; <bold>E.</bold> Pronotum, dorsal view; <bold>F.</bold> Pronotum, dorsal view; <bold>G.</bold> Head, ventral view; <bold>H.</bold> Head, ventral view; <bold>I.</bold> Supra-anal plate, ventral view; <bold>J.</bold> Subgenital plate, ventral view; <bold>K.</bold> Genitalia, dorsal view; <bold>L.</bold> Right phallomere, right-ventral view. Scale bars: 1.0 cm (<bold>A–D</bold>); 0.2 cm (<bold>E–H</bold>); 0.1 cm (<bold>I–L</bold>).</p></caption><graphic xmlns:xlink="http://www.w3.org/1999/xlink" xlink:href="zookeys-1261-337_article-168015__-g003.jpg" position="float" orientation="portrait" xlink:type="simple" id="oo_1482625.jpg"><uri content-type="original_file" xlink:type="simple">https://binary.pensoft.net/fig/1482625</uri></graphic></fig><p><bold>Body. Head</bold>: Sub-rounded, almost entirely hidden under pronotum. Eyes and ocelli well-developed. Ocelli ridge indistinct, bearing a row of slender setae along the upper edge. Interocular space narrower than the distance between ocelli, the latter narrower than the distance between antennal sockets (Fig. <xref ref-type="fig" rid="F4">4G</xref>). <bold>Pronotum</bold>: Oval-shaped, widest near the middle. Surface densely covered with short setae and long pubescence, with symmetrical black stripes medially. Anterior whitish margin extremely narrow, medially almost interrupted (Fig. <xref ref-type="fig" rid="F3">3E</xref>). <bold>Tegmina and hind wings</bold>: Tegmina densely covered with small and diffuse maculae; maculae at basal and medial regions more densely distributed than at apical region (Fig. <xref ref-type="fig" rid="F3">3A, B</xref>). <bold>Legs</bold>: Slender, front femur Type C1. Pulvilli and arolia present (Fig. <xref ref-type="fig" rid="F3">3B</xref>). <bold>Abdomen</bold>: Smooth, light yellowish brown. Supra-anal plate narrow, distinctly pubescent. Cerci slender. Subgenital plate slightly asymmetrical. Styli long. <bold>Genitalia</bold>: Well-sclerotized. L1 apically swollen and bearing one short branch that pointed to the top right corner; the two basal branches thin and elongated. L2 arcuately curved. Genital hook (L3) straight and short. L4M broadly lamellate. L4N well-developed; pda narrow, paa wide and with a finger-like protrusion at the right bottom. L8 plate-like. R1M stoutly expanded terminally. R1L elongate and thin. R2 divided into two chunks. R3 broadly concave (Fig. <xref ref-type="fig" rid="F3">3K, L</xref>).</p><p><bold>Female (pre-adult) paratype(mm).</bold> Body length: 17.72; body width: 10.56; pronotum length × width: 8.23 × 4.90.</p><p><bold>Coloration.</bold> Terga yellow to brownish yellow, densely covered with brownish-yellow maculae, median with a black-brown longitudinal line (Fig. <xref ref-type="fig" rid="F3">3C</xref>). Pronotum brownish yellow, densely covered with short setae (Fig. <xref ref-type="fig" rid="F3">3F</xref>). Vertex, eyes, and the space between ocelli and post-clypeus are black. Antennal sockets and ante-clypeus white. Ocelli and the areas surrounding the ocelli and antennal sockets yellowish white. Antennae yellowish brown. Labrum blackish brown. Legs blackish brown, with spines ranging from yellowish brown to black. Sterna yellow, densely covered with brownish-yellow maculae, median with a wide longitudinal yellow line. Middle part of subgenital plate black (Fig. <xref ref-type="fig" rid="F3">3D, H</xref>).</p><p><bold>Body.</bold> The widest point of pronotum near the hind margin. Anterior whitish margin absent (Fig. <xref ref-type="fig" rid="F3">3F</xref>). Ocelli degraded to two spots. Interocular space almost equal to the distance between antennal sockets, both wider than the distance between ocelli. Front femur Type C1. Arolia and pulvilli absent (Fig. <xref ref-type="fig" rid="F3">3D, H</xref>).</p><p><bold>Female.</bold> Unknown</p><p><bold>Nymph.</bold> Similar to the pre-adult female.</p><p><bold>Ootheca.</bold> Unknown.</p></tp:treatment-sec><tp:treatment-sec sec-type="etymology" id="SECID0ENZAG"><title>Etymology.</title><p>The name of this species comes from the type locality, Menglian County, Pu’er City, Yunnan Province.</p></tp:treatment-sec><tp:treatment-sec sec-type="remarks" id="SECID0ESZAG"><title>Remarks.</title><p>Intraspecific genetic distance between two specimens of this species is 0.31%, while its minimum distance to other congeners exceeds 20%. The geographical distance between this species and several other species also found in Pu’er City is relatively large (exceeding 100 km). Although morphologically similar to <italic><tp:taxon-name><tp:taxon-name-part taxon-name-part-type="genus" reg="Pseudoeupolyphaga">P.</tp:taxon-name-part> <tp:taxon-name-part taxon-name-part-type="species" reg="daweishana">daweishana</tp:taxon-name-part></tp:taxon-name></italic>, these taxa exhibit diagnostic differences in: (1) male abdominal coloration, (2) width of the anterior whitish margin on the pronotum, and (3) structure of the sclerite paa. The substantial genetic divergence (21.9%) and allopatric distribution (&gt;400 km straight-line distance) further support their recognition as distinct species.</p></tp:treatment-sec><tp:treatment-sec><!--Section generated to contain objects referenced in tp:taxon-treatment.--><fig id="F8" position="float" orientation="portrait"><object-id xmlns:xlink="http://www.w3.org/1999/xlink" content-type="doi" xlink:type="simple">10.3897/zookeys.1261.168015.figure8</object-id><object-id xmlns:xlink="http://www.w3.org/1999/xlink" content-type="arpha" xlink:type="simple">73595F28-710B-5FA7-8433-BAF864A8695C</object-id><label>Figure 8.</label><caption><p>Oothecae of <italic><tp:taxon-name><tp:taxon-name-part taxon-name-part-type="genus" reg="Pseudoeupolyphaga">Pseudoeupolyphaga</tp:taxon-name-part></tp:taxon-name></italic> and living individuals. Oothecae lateral view (<bold>A–C</bold>) and close-up view to show the serrations (<bold>D–F</bold>). <bold>A, D.</bold><italic><tp:taxon-name><tp:taxon-name-part taxon-name-part-type="genus" reg="Pseudoeupolyphaga">P.</tp:taxon-name-part> <tp:taxon-name-part taxon-name-part-type="species" reg="vestis">vestis</tp:taxon-name-part></tp:taxon-name></italic> sp. nov.; <bold>B, E.</bold><italic><tp:taxon-name><tp:taxon-name-part taxon-name-part-type="genus" reg="Pseudoeupolyphaga">P.</tp:taxon-name-part> <tp:taxon-name-part taxon-name-part-type="species" reg="spelunca">spelunca</tp:taxon-name-part></tp:taxon-name></italic> sp. nov.; <bold>C, F.</bold><italic><tp:taxon-name><tp:taxon-name-part taxon-name-part-type="genus" reg="Pseudoeupolyphaga">P.</tp:taxon-name-part> <tp:taxon-name-part taxon-name-part-type="species" reg="Pilosa">Pilosa</tp:taxon-name-part></tp:taxon-name></italic>; <bold>G, H.</bold> Male adults of <italic><tp:taxon-name><tp:taxon-name-part taxon-name-part-type="genus" reg="Pseudoeupolyphaga">P.</tp:taxon-name-part> <tp:taxon-name-part taxon-name-part-type="species" reg="spelunca">spelunca</tp:taxon-name-part></tp:taxon-name></italic> in the laboratory; <bold>I.</bold> Male adults of <italic><tp:taxon-name><tp:taxon-name-part taxon-name-part-type="genus" reg="Pseudoeupolyphaga">P.</tp:taxon-name-part> <tp:taxon-name-part taxon-name-part-type="species" reg="vestis">vestis</tp:taxon-name-part></tp:taxon-name></italic> under the laboratory; <bold>J.</bold> Female adults of <italic><tp:taxon-name><tp:taxon-name-part taxon-name-part-type="genus" reg="Pseudoeupolyphaga">P.</tp:taxon-name-part> <tp:taxon-name-part taxon-name-part-type="species" reg="vestis">vestis</tp:taxon-name-part></tp:taxon-name></italic> under laboratory conditions; <bold>K.</bold> Male adults of <italic><tp:taxon-name><tp:taxon-name-part taxon-name-part-type="genus" reg="Pseudoeupolyphaga">P.</tp:taxon-name-part> <tp:taxon-name-part taxon-name-part-type="species" reg="menglianensis">menglianensis</tp:taxon-name-part></tp:taxon-name></italic> under the laboratory; <bold>L.</bold> Female adults of <italic><tp:taxon-name><tp:taxon-name-part taxon-name-part-type="genus" reg="Pseudoeupolyphaga">P.</tp:taxon-name-part> <tp:taxon-name-part taxon-name-part-type="species" reg="dauni">dauni</tp:taxon-name-part></tp:taxon-name></italic> under laboratory conditions (<bold>G–L</bold> by Yi-Ming Ren). Scale bars: 0.1 cm (<bold>A-F</bold>).</p></caption><graphic xmlns:xlink="http://www.w3.org/1999/xlink" xlink:href="zookeys-1261-337_article-168015__-g008.jpg" position="float" orientation="portrait" xlink:type="simple" id="oo_1482630.jpg"><uri content-type="original_file" xlink:type="simple">https://binary.pensoft.net/fig/1482630</uri></graphic></fig><fig id="F10" position="float" orientation="portrait"><object-id xmlns:xlink="http://www.w3.org/1999/xlink" content-type="doi" xlink:type="simple">10.3897/zookeys.1261.168015.figure10</object-id><object-id xmlns:xlink="http://www.w3.org/1999/xlink" content-type="arpha" xlink:type="simple">7AACE9E2-4D68-5A01-A64C-9D2C42B04A8B</object-id><label>Figure 10.</label><caption><p>Habitats and living individuals of <italic><tp:taxon-name><tp:taxon-name-part taxon-name-part-type="genus" reg="Pseudoeupolyphaga">Pseudoeupolyphaga</tp:taxon-name-part></tp:taxon-name></italic> species. <bold>A, B, D–G.</bold> Photos of <italic><tp:taxon-name><tp:taxon-name-part taxon-name-part-type="genus" reg="Pseudoeupolyphaga">P.</tp:taxon-name-part> <tp:taxon-name-part taxon-name-part-type="species" reg="menglianensis">menglianensis</tp:taxon-name-part></tp:taxon-name></italic> sp. nov. from Yunnan Province, Pu’er City, Menglian Country, Nayun Town, Mengwai Group; <bold>A, B, D.</bold> Habitats of <italic><tp:taxon-name><tp:taxon-name-part taxon-name-part-type="genus" reg="Pseudoeupolyphaga">P.</tp:taxon-name-part> <tp:taxon-name-part taxon-name-part-type="species" reg="menglianensis">menglianensis</tp:taxon-name-part></tp:taxon-name></italic>; <bold>C.</bold><italic><tp:taxon-name><tp:taxon-name-part taxon-name-part-type="genus" reg="Pseudoeupolyphaga">P.</tp:taxon-name-part></tp:taxon-name></italic> sp. 1: female under lab conditions; <bold>E.</bold> Individuals collected from the soil (arrow points to the location where the insect was discovered); <bold>F.</bold> Males reared from the nymphs under lab conditions; <bold>G.</bold> Female nymph that has recently been exuviated under laboratory conditions (<bold>A, B, D–E</bold> by Mr Zhong-Hong Luo; <bold>C, E–G</bold> by Yi-Ming Ren).</p></caption><graphic xmlns:xlink="http://www.w3.org/1999/xlink" xlink:href="zookeys-1261-337_article-168015__-g010.jpg" position="float" orientation="portrait" xlink:type="simple" id="oo_1482632.jpg"><uri content-type="original_file" xlink:type="simple">https://binary.pensoft.net/fig/1482632</uri></graphic></fig><fig id="F4" position="float" orientation="portrait"><object-id xmlns:xlink="http://www.w3.org/1999/xlink" content-type="doi" xlink:type="simple">10.3897/zookeys.1261.168015.figure4</object-id><object-id xmlns:xlink="http://www.w3.org/1999/xlink" content-type="arpha" xlink:type="simple">41540A3F-A923-5667-B9DD-ADF26C90C063</object-id><label>Figure 4.</label><caption><p><italic><tp:taxon-name><tp:taxon-name-part taxon-name-part-type="genus" reg="Pseudoeupolyphaga">Pseudoeupolyphaga</tp:taxon-name-part> <tp:taxon-name-part taxon-name-part-type="species" reg="spelunca">spelunca</tp:taxon-name-part></tp:taxon-name></italic> Ren &amp; Han, sp. nov. <bold>A, B, E, G, I–L.</bold> Male holotype; <bold>C, D, F, H.</bold> Female paratype; <bold>A.</bold> Habitus, dorsal view; <bold>B.</bold> Habitus, ventral view; <bold>C.</bold> Habitus, dorsal view; <bold>D.</bold> Habitus, ventral view; <bold>E.</bold> Pronotum, dorsal view; <bold>F.</bold> Pronotum, dorsal view; <bold>G.</bold> Head, ventral view; <bold>H.</bold> Head, ventral view; <bold>I.</bold> Supra-anal plate, ventral view; <bold>J.</bold> Subgenital plate, ventral view; <bold>K.</bold> Genitalia, dorsal view; <bold>L.</bold> Right phallomere, right-ventral view. Scale bars: 1.0 cm (<bold>A–D</bold>); 0.2 cm (<bold>E–H</bold>); 0.1 cm (<bold>I–L</bold>).</p></caption><graphic xmlns:xlink="http://www.w3.org/1999/xlink" xlink:href="zookeys-1261-337_article-168015__-g004.jpg" position="float" orientation="portrait" xlink:type="simple" id="oo_1482626.jpg"><uri content-type="original_file" xlink:type="simple">https://binary.pensoft.net/fig/1482626</uri></graphic></fig></tp:treatment-sec></tp:taxon-treatment>
