# Supplementary material for: ﻿Four new species of the genus Pseudoeupolyphaga Qiu & Che, 2024 (Blattodea, Corydioidea, Corydiinae) from Yunnan, China
Source: Zookeys. 2025 Dec 2;1261:337–58. doi: 10.3897/zookeys.1261.168015 (PMC12690382; doi:10.3897/zookeys.1261.168015)
Supplement: XML Treatment for Pseudoeupolyphaga spelunca [file zookeys.1261.168015-treatment3.xml]

<!DOCTYPE tp:taxon-treatment
  PUBLIC "-//TaxonX//DTD Taxonomic Treatment Publishing DTD v0 20100105//EN" "tax-treatment-NSO.dtd">
<tp:taxon-treatment xmlns:tp="http://www.plazi.org/taxpub"><tp:treatment-meta><kwd-group><label>Taxon classification</label><kwd>
                <named-content content-type="kingdom">Animalia</named-content>
              </kwd><kwd>
                <named-content content-type="order">Blattodea</named-content>
              </kwd><kwd>
                <named-content content-type="family">Corydiidae</named-content>
              </kwd></kwd-group><mixed-citation publication-type="journal"><person-group><name><surname>Ren</surname><given-names>Yi-Ming</given-names></name><name><surname>Han</surname><given-names>Wei</given-names></name><name><surname>Che</surname><given-names>Yan-Li</given-names></name><name><surname>Wang</surname><given-names>Ji-Rui</given-names></name></person-group><article-title>﻿Four new species of the genus <italic><tp:taxon-name><tp:taxon-name-part taxon-name-part-type="genus" reg="Pseudoeupolyphaga">Pseudoeupolyphaga</tp:taxon-name-part></tp:taxon-name></italic> Qiu &amp; Che, 2024 (<tp:taxon-name><tp:taxon-name-part taxon-name-part-type="order">Blattodea</tp:taxon-name-part></tp:taxon-name>, <tp:taxon-name><tp:taxon-name-part taxon-name-part-type="superfamily">Corydioidea</tp:taxon-name-part></tp:taxon-name>, <tp:taxon-name><tp:taxon-name-part taxon-name-part-type="subfamily">Corydiinae</tp:taxon-name-part></tp:taxon-name>) from Yunnan, China</article-title><source>Zookeys</source><day>02</day><month>12</month><year>2025</year><volume>1261</volume><fpage>337</fpage><lpage>358</lpage><pub-id pub-id-type="doi">10.3897/zookeys.1261.168015</pub-id></mixed-citation></tp:treatment-meta><tp:nomenclature><label>﻿</label><tp:taxon-name><object-id xmlns:xlink="http://www.w3.org/1999/xlink" content-type="arpha" xlink:type="simple">80CD9127-DC8D-5216-95E6-30C195288935</object-id>
              <tp:taxon-name-part taxon-name-part-type="genus" reg="Pseudoeupolyphaga">Pseudoeupolyphaga</tp:taxon-name-part>
              <tp:taxon-name-part taxon-name-part-type="species" reg="spelunca">spelunca</tp:taxon-name-part>
              <object-id xmlns:xlink="http://www.w3.org/1999/xlink" content-type="zoobank" xlink:type="simple">https://zoobank.org/45EEB992-CDC7-4ED2-B9B9-F1D0529AB317</object-id>
            </tp:taxon-name><tp:taxon-authority>Ren &amp; Han</tp:taxon-authority><tp:taxon-status xmlns:xlink="http://www.w3.org/1999/xlink" xlink:type="simple">sp. nov.</tp:taxon-status><xref ref-type="fig" rid="F4">Figs 4A–L</xref><xref ref-type="fig" rid="F8">, 8B, E, G, H</xref></tp:nomenclature><tp:treatment-sec sec-type="type material" id="SECID0EV2AG"><title>Type material.</title><p><bold><italic>Holotype</italic></bold>: China • male (<abbrev xmlns:xlink="http://www.w3.org/1999/xlink" content-type="institution" xlink:title="Insect Collection of Zhejiang Agricultural and Forestry University" id="ABBRID0EA3AG" xlink:type="simple">ZAFU</abbrev>); Yunnan Province, Pu’er City, Yunxian Township, Dashitou Village; 19 Dec. 2024; Hang Qiu leg; <abbrev xmlns:xlink="http://www.w3.org/1999/xlink" content-type="institution" xlink:title="Insect Collection of Zhejiang Agricultural and Forestry University" id="ABBRID0EF3AG" xlink:type="simple">ZAFU</abbrev>-IC-200011. <bold><italic>Paratypes</italic></bold>: China • 1 female &amp; 5 nymphs (<abbrev xmlns:xlink="http://www.w3.org/1999/xlink" content-type="institution" xlink:title="Insect Collection of Zhejiang Agricultural and Forestry University" id="ABBRID0EN3AG" xlink:type="simple">ZAFU</abbrev>); same collection data as holotype; <abbrev xmlns:xlink="http://www.w3.org/1999/xlink" content-type="institution" xlink:title="Insect Collection of Zhejiang Agricultural and Forestry University" id="ABBRID0ES3AG" xlink:type="simple">ZAFU</abbrev>-IC-200012 to 200017 • 1 male &amp; 2 females &amp; 2 nymphs (<abbrev xmlns:xlink="http://www.w3.org/1999/xlink" content-type="institution" xlink:title="College of Plant Protection, Southwest University" id="ABBRID0EX3AG" xlink:type="simple">SWU</abbrev>); same collection data as holotype; <abbrev xmlns:xlink="http://www.w3.org/1999/xlink" content-type="institution" xlink:title="College of Plant Protection, Southwest University" id="ABBRID0E33AG" xlink:type="simple">SWU</abbrev>-B-CC-010080 to 010084.</p></tp:treatment-sec><tp:treatment-sec sec-type="diagnosis" id="SECID0EB4AG"><title>Diagnosis.</title><p>The males of this species resemble certain <italic><tp:taxon-name><tp:taxon-name-part taxon-name-part-type="genus" reg="Pseudoeupolyphaga">Pseudoeupolyphaga</tp:taxon-name-part></tp:taxon-name></italic> congeners with densely maculate tegmina, such as <italic><tp:taxon-name><tp:taxon-name-part taxon-name-part-type="genus" reg="Pseudoeupolyphaga">Pseudoeupolyphaga</tp:taxon-name-part> <tp:taxon-name-part taxon-name-part-type="species" reg="daweishana">daweishana</tp:taxon-name-part></tp:taxon-name></italic> (Qiu, Che &amp; Wang, 2018), <italic><tp:taxon-name><tp:taxon-name-part taxon-name-part-type="genus" reg="Pseudoeupolyphaga">Pseudoeupolyphaga</tp:taxon-name-part> <tp:taxon-name-part taxon-name-part-type="species" reg="hengduana">hengduana</tp:taxon-name-part></tp:taxon-name></italic> (Woo &amp; Feng, 1992), and <italic><tp:taxon-name><tp:taxon-name-part taxon-name-part-type="genus" reg="Pseudoeupolyphaga">Pseudoeupolyphaga</tp:taxon-name-part> <tp:taxon-name-part taxon-name-part-type="species" reg="fengi">fengi</tp:taxon-name-part> <tp:taxon-name-part taxon-name-part-type="subspecies" reg="yongshengensis">yongshengensis</tp:taxon-name-part></tp:taxon-name></italic> (Qiu, Che &amp; Wang, 2018). However, it is readily distinguished from <italic><tp:taxon-name><tp:taxon-name-part taxon-name-part-type="genus" reg="Pseudoeupolyphaga">P.</tp:taxon-name-part> <tp:taxon-name-part taxon-name-part-type="species" reg="daweishana">daweishana</tp:taxon-name-part></tp:taxon-name></italic> and <italic><tp:taxon-name><tp:taxon-name-part taxon-name-part-type="genus" reg="Pseudoeupolyphaga">P.</tp:taxon-name-part> <tp:taxon-name-part taxon-name-part-type="species" reg="hengduana">hengduana</tp:taxon-name-part></tp:taxon-name></italic> by the conspicuously sparser maculae in the anal field of the tegmina compared to adjacent areas. Furthermore, it differs from <italic><tp:taxon-name><tp:taxon-name-part taxon-name-part-type="genus" reg="Pseudoeupolyphaga">P.</tp:taxon-name-part> <tp:taxon-name-part taxon-name-part-type="species" reg="fengi">fengi</tp:taxon-name-part> <tp:taxon-name-part taxon-name-part-type="subspecies" reg="yongshengensis">yongshengensis</tp:taxon-name-part></tp:taxon-name></italic> by the absence of a longitudinal yellow stripe on the mid-ventral sternum—a diagnostic trait presents in the latter. Additional key diagnostic characters include: denser maculae on the tegmina of <italic><tp:taxon-name><tp:taxon-name-part taxon-name-part-type="genus" reg="Pseudoeupolyphaga">P.</tp:taxon-name-part> <tp:taxon-name-part taxon-name-part-type="species" reg="spelunca">spelunca</tp:taxon-name-part></tp:taxon-name></italic> males, concentrated primarily basally and medially, but sparse apically. In contrast, the three congeneric males exhibit more uniformly distributed tegmina maculae without such pronounced regional differentiation.</p></tp:treatment-sec><tp:treatment-sec sec-type="description" id="SECID0EDABG"><title>Description.</title><p><bold>Holotype. Measurements (mm).</bold> Overall length (including tegmen): 24.68; body length: 18.74; body width (tegmina not included): 9.40; tegmen length × width: 20.83 × 8.58; pronotum length × width: 7.73 × 4.14.</p><p><bold>Coloration.</bold> Body dark brown (Fig. <xref ref-type="fig" rid="F4">4A, B</xref>). Pronotum black, outer margin with pale yellow pubescence, anterior margin yellow (Fig. <xref ref-type="fig" rid="F4">4E</xref>). Tegmina yellowish brown, with large dark brown patches at the basal and middle region; remaining areas with evenly distributed dark brown markings. Hind wings pale yellow, bearing dark brown plaques (Fig. <xref ref-type="fig" rid="F4">4A, B</xref>). Face black. Antennae yellow. Eyes black. Ocelli white. Ante-clypeus pale yellow, post-clypeus dark brown. Labrum yellow (Fig. <xref ref-type="fig" rid="F4">4G</xref>). Legs dark brown. Pulvilli and arolia white. Abdomen dark brown, gradually deepening in color toward the lateral and distal end (Fig. <xref ref-type="fig" rid="F4">4B</xref>).</p><fig id="F4" position="float" orientation="portrait"><object-id xmlns:xlink="http://www.w3.org/1999/xlink" content-type="doi" xlink:type="simple">10.3897/zookeys.1261.168015.figure4</object-id><object-id xmlns:xlink="http://www.w3.org/1999/xlink" content-type="arpha" xlink:type="simple">41540A3F-A923-5667-B9DD-ADF26C90C063</object-id><label>Figure 4.</label><caption><p><italic><tp:taxon-name><tp:taxon-name-part taxon-name-part-type="genus" reg="Pseudoeupolyphaga">Pseudoeupolyphaga</tp:taxon-name-part> <tp:taxon-name-part taxon-name-part-type="species" reg="spelunca">spelunca</tp:taxon-name-part></tp:taxon-name></italic> Ren &amp; Han, sp. nov. <bold>A, B, E, G, I–L.</bold> Male holotype; <bold>C, D, F, H.</bold> Female paratype; <bold>A.</bold> Habitus, dorsal view; <bold>B.</bold> Habitus, ventral view; <bold>C.</bold> Habitus, dorsal view; <bold>D.</bold> Habitus, ventral view; <bold>E.</bold> Pronotum, dorsal view; <bold>F.</bold> Pronotum, dorsal view; <bold>G.</bold> Head, ventral view; <bold>H.</bold> Head, ventral view; <bold>I.</bold> Supra-anal plate, ventral view; <bold>J.</bold> Subgenital plate, ventral view; <bold>K.</bold> Genitalia, dorsal view; <bold>L.</bold> Right phallomere, right-ventral view. Scale bars: 1.0 cm (<bold>A–D</bold>); 0.2 cm (<bold>E–H</bold>); 0.1 cm (<bold>I–L</bold>).</p></caption><graphic xmlns:xlink="http://www.w3.org/1999/xlink" xlink:href="zookeys-1261-337_article-168015__-g004.jpg" position="float" orientation="portrait" xlink:type="simple" id="oo_1482626.jpg"><uri content-type="original_file" xlink:type="simple">https://binary.pensoft.net/fig/1482626</uri></graphic></fig><p><bold>Body. Head</bold>: Sub-rounded, hidden under pronotum. Eyes and ocelli well-developed. Ocellar ridge slightly curved, bearing a row of slender setae along the upper edge. Interocular space narrower than the distance between ocelli, the latter narrower than the distance between antennal sockets. Clypeus developed (Fig. <xref ref-type="fig" rid="F4">4G</xref>). <bold>Pronotum</bold>: Oval-shaped, widest near the middle. Surface densely covered with short setae and long pubescence, central portion bearing symmetrical black stripes. Anterior whitish margin extremely narrow, disconnect at the middle of the front margin (Fig. <xref ref-type="fig" rid="F4">4E</xref>). <bold>Tegmina and hind wings</bold>: Basal half of tegmina nearly completely covered by black patches except anal area. Anal area and distal half of tegmina bearing variably sized markings (Fig. <xref ref-type="fig" rid="F4">4A, B</xref>). <bold>Legs</bold>: Slender, front femur Type C1. Pulvilli and arolia present (Fig. <xref ref-type="fig" rid="F4">4B</xref>). <bold>Abdomen</bold>: Supra-anal plate transverse, pubescent, posterior margin slightly protruded medially. Paraprocts simple (Fig. <xref ref-type="fig" rid="F4">4I</xref>). Subgenital plate with short setae, hind margin concave in the middle, the left side less prominent than the right side. Styli short and small (Fig. <xref ref-type="fig" rid="F4">4J</xref>). <bold>Genitalia</bold>: Well-sclerotized. L1 apically swollen and bearing two short branches; the two basal branches distinct and elongated. L2 arcuately curved. Genital hook (L3) medially swollen, tapering toward hooked apex. L4M broadly lamellate. L4N well-developed, pda and paa strongly curved. L8 irregular, plate-like. R1M stoutly expanded terminally. R1L elongate and banded. R2 divided into two chunks. R3 broadly concave (Fig. <xref ref-type="fig" rid="F4">4K, L</xref>).</p><p><bold>Female paratype (mm).</bold> Body length: 21.92; body width: 12.05; pronotum length × width: 8.64 × 4.87.</p><p><bold>Coloration.</bold> Terga deep reddish brown (Fig. <xref ref-type="fig" rid="F4">4C</xref>). Vertex black. Face yellow. Antennae yellow. Ocelli yellowish white, space between ocelli, antennal sockets and post-clypeus brown to dark brown. Ante-clypeus and labrum pale yellowish brown. Post-clypeus yellowish brown (Fig. <xref ref-type="fig" rid="F4">4H</xref>). Legs dark brown overall, tarsus slight pale. Spines on legs yellowish brown, terminal nearly black. Sterna uniformly dark brown and middle part with yellow strips (Fig. <xref ref-type="fig" rid="F4">4D</xref>).</p><p><bold>Body.</bold> Pronotum widest near the hind margin, middle part with symmetrical black dark stripes, anterior whitish margin indistinct (Fig. <xref ref-type="fig" rid="F4">4F</xref>). Ocelli big but not prominent, presenting white spots in a near-triangular shape. The distance between ocelli narrower than the distance between antennal sockets, both measurements less than interocular space (Fig. <xref ref-type="fig" rid="F4">4H</xref>). Front femur Type C1. Arolia and pulvilli absent.</p><p><bold>Nymph.</bold> Similar to the female.</p><p><bold>Ootheca.</bold> Reddish brown, surface with parallel and dense longitudinal lines. Ridges of serrated protuberances slightly small. No respiratory canals (Fig. <xref ref-type="fig" rid="F8">8B, E</xref>).</p></tp:treatment-sec><tp:treatment-sec sec-type="etymology" id="SECID0ETFBG"><title>Etymology.</title><p>The species epithet is derived from the Latin term <italic>spelunc</italic>, which refers to natural caves, indicating it was found in dark subterranean environments (a few hundred meters from the cave entrance).</p></tp:treatment-sec><tp:treatment-sec sec-type="remarks" id="SECID0E2FBG"><title>Remarks.</title><p>Intraspecific genetic divergence among five specimens of this species ranges from 0% to 1.08% (all specimens from Dashitou Village, Yunxian Township). It exhibits the closest genetic proximity to <italic><tp:taxon-name><tp:taxon-name-part taxon-name-part-type="genus" reg="Pseudoeupolyphaga">P.</tp:taxon-name-part> <tp:taxon-name-part taxon-name-part-type="species" reg="vestis">vestis</tp:taxon-name-part></tp:taxon-name></italic> (7.75%–8.93%), followed by <italic><tp:taxon-name><tp:taxon-name-part taxon-name-part-type="genus" reg="Pseudoeupolyphaga">P.</tp:taxon-name-part> <tp:taxon-name-part taxon-name-part-type="species" reg="duani">duani</tp:taxon-name-part></tp:taxon-name></italic> (9.71%–10.95%), while distances to all other congeners exceed 10%. The male tegmina maculae provide diagnostically distinct characters that readily differentiate this species from both <italic><tp:taxon-name><tp:taxon-name-part taxon-name-part-type="genus" reg="Pseudoeupolyphaga">P.</tp:taxon-name-part> <tp:taxon-name-part taxon-name-part-type="species" reg="vestis">vestis</tp:taxon-name-part></tp:taxon-name></italic> and <italic><tp:taxon-name><tp:taxon-name-part taxon-name-part-type="genus" reg="Pseudoeupolyphaga">P.</tp:taxon-name-part> <tp:taxon-name-part taxon-name-part-type="species" reg="duani">duani</tp:taxon-name-part></tp:taxon-name></italic>.</p></tp:treatment-sec><tp:treatment-sec><!--Section generated to contain objects referenced in tp:taxon-treatment.--><fig id="F8" position="float" orientation="portrait"><object-id xmlns:xlink="http://www.w3.org/1999/xlink" content-type="doi" xlink:type="simple">10.3897/zookeys.1261.168015.figure8</object-id><object-id xmlns:xlink="http://www.w3.org/1999/xlink" content-type="arpha" xlink:type="simple">73595F28-710B-5FA7-8433-BAF864A8695C</object-id><label>Figure 8.</label><caption><p>Oothecae of <italic><tp:taxon-name><tp:taxon-name-part taxon-name-part-type="genus" reg="Pseudoeupolyphaga">Pseudoeupolyphaga</tp:taxon-name-part></tp:taxon-name></italic> and living individuals. Oothecae lateral view (<bold>A–C</bold>) and close-up view to show the serrations (<bold>D–F</bold>). <bold>A, D.</bold><italic><tp:taxon-name><tp:taxon-name-part taxon-name-part-type="genus" reg="Pseudoeupolyphaga">P.</tp:taxon-name-part> <tp:taxon-name-part taxon-name-part-type="species" reg="vestis">vestis</tp:taxon-name-part></tp:taxon-name></italic> sp. nov.; <bold>B, E.</bold><italic><tp:taxon-name><tp:taxon-name-part taxon-name-part-type="genus" reg="Pseudoeupolyphaga">P.</tp:taxon-name-part> <tp:taxon-name-part taxon-name-part-type="species" reg="spelunca">spelunca</tp:taxon-name-part></tp:taxon-name></italic> sp. nov.; <bold>C, F.</bold><italic><tp:taxon-name><tp:taxon-name-part taxon-name-part-type="genus" reg="Pseudoeupolyphaga">P.</tp:taxon-name-part> <tp:taxon-name-part taxon-name-part-type="species" reg="Pilosa">Pilosa</tp:taxon-name-part></tp:taxon-name></italic>; <bold>G, H.</bold> Male adults of <italic><tp:taxon-name><tp:taxon-name-part taxon-name-part-type="genus" reg="Pseudoeupolyphaga">P.</tp:taxon-name-part> <tp:taxon-name-part taxon-name-part-type="species" reg="spelunca">spelunca</tp:taxon-name-part></tp:taxon-name></italic> in the laboratory; <bold>I.</bold> Male adults of <italic><tp:taxon-name><tp:taxon-name-part taxon-name-part-type="genus" reg="Pseudoeupolyphaga">P.</tp:taxon-name-part> <tp:taxon-name-part taxon-name-part-type="species" reg="vestis">vestis</tp:taxon-name-part></tp:taxon-name></italic> under the laboratory; <bold>J.</bold> Female adults of <italic><tp:taxon-name><tp:taxon-name-part taxon-name-part-type="genus" reg="Pseudoeupolyphaga">P.</tp:taxon-name-part> <tp:taxon-name-part taxon-name-part-type="species" reg="vestis">vestis</tp:taxon-name-part></tp:taxon-name></italic> under laboratory conditions; <bold>K.</bold> Male adults of <italic><tp:taxon-name><tp:taxon-name-part taxon-name-part-type="genus" reg="Pseudoeupolyphaga">P.</tp:taxon-name-part> <tp:taxon-name-part taxon-name-part-type="species" reg="menglianensis">menglianensis</tp:taxon-name-part></tp:taxon-name></italic> under the laboratory; <bold>L.</bold> Female adults of <italic><tp:taxon-name><tp:taxon-name-part taxon-name-part-type="genus" reg="Pseudoeupolyphaga">P.</tp:taxon-name-part> <tp:taxon-name-part taxon-name-part-type="species" reg="dauni">dauni</tp:taxon-name-part></tp:taxon-name></italic> under laboratory conditions (<bold>G–L</bold> by Yi-Ming Ren). Scale bars: 0.1 cm (<bold>A-F</bold>).</p></caption><graphic xmlns:xlink="http://www.w3.org/1999/xlink" xlink:href="zookeys-1261-337_article-168015__-g008.jpg" position="float" orientation="portrait" xlink:type="simple" id="oo_1482630.jpg"><uri content-type="original_file" xlink:type="simple">https://binary.pensoft.net/fig/1482630</uri></graphic></fig></tp:treatment-sec></tp:taxon-treatment>
