# Supplementary material for: ﻿Four new species of the genus Pseudoeupolyphaga Qiu & Che, 2024 (Blattodea, Corydioidea, Corydiinae) from Yunnan, China
Source: Zookeys. 2025 Dec 2;1261:337–58. doi: 10.3897/zookeys.1261.168015 (PMC12690382; doi:10.3897/zookeys.1261.168015)
Supplement: XML Treatment for Pseudoeupolyphaga vestis [file zookeys.1261.168015-treatment4.xml]

<!DOCTYPE tp:taxon-treatment
  PUBLIC "-//TaxonX//DTD Taxonomic Treatment Publishing DTD v0 20100105//EN" "tax-treatment-NSO.dtd">
<tp:taxon-treatment xmlns:tp="http://www.plazi.org/taxpub"><tp:treatment-meta><kwd-group><label>Taxon classification</label><kwd>
                <named-content content-type="kingdom">Animalia</named-content>
              </kwd><kwd>
                <named-content content-type="order">Blattodea</named-content>
              </kwd><kwd>
                <named-content content-type="family">Corydiidae</named-content>
              </kwd></kwd-group><mixed-citation publication-type="journal"><person-group><name><surname>Ren</surname><given-names>Yi-Ming</given-names></name><name><surname>Han</surname><given-names>Wei</given-names></name><name><surname>Che</surname><given-names>Yan-Li</given-names></name><name><surname>Wang</surname><given-names>Ji-Rui</given-names></name></person-group><article-title>﻿Four new species of the genus <italic><tp:taxon-name><tp:taxon-name-part taxon-name-part-type="genus" reg="Pseudoeupolyphaga">Pseudoeupolyphaga</tp:taxon-name-part></tp:taxon-name></italic> Qiu &amp; Che, 2024 (<tp:taxon-name><tp:taxon-name-part taxon-name-part-type="order">Blattodea</tp:taxon-name-part></tp:taxon-name>, <tp:taxon-name><tp:taxon-name-part taxon-name-part-type="superfamily">Corydioidea</tp:taxon-name-part></tp:taxon-name>, <tp:taxon-name><tp:taxon-name-part taxon-name-part-type="subfamily">Corydiinae</tp:taxon-name-part></tp:taxon-name>) from Yunnan, China</article-title><source>Zookeys</source><day>02</day><month>12</month><year>2025</year><volume>1261</volume><fpage>337</fpage><lpage>358</lpage><pub-id pub-id-type="doi">10.3897/zookeys.1261.168015</pub-id></mixed-citation></tp:treatment-meta><tp:nomenclature><label>﻿</label><tp:taxon-name><object-id xmlns:xlink="http://www.w3.org/1999/xlink" content-type="arpha" xlink:type="simple">D1C8B03A-B7B3-5737-B7A1-00E83BE1B155</object-id>
              <tp:taxon-name-part taxon-name-part-type="genus" reg="Pseudoeupolyphaga">Pseudoeupolyphaga</tp:taxon-name-part>
              <tp:taxon-name-part taxon-name-part-type="species" reg="vestis">vestis</tp:taxon-name-part>
              <object-id xmlns:xlink="http://www.w3.org/1999/xlink" content-type="zoobank" xlink:type="simple">https://zoobank.org/1DB01996-1C9F-4524-BBE1-59383DA7CA91</object-id>
            </tp:taxon-name><tp:taxon-authority>Ren &amp; Han</tp:taxon-authority><tp:taxon-status xmlns:xlink="http://www.w3.org/1999/xlink" xlink:type="simple">sp. nov.</tp:taxon-status><xref ref-type="fig" rid="F5">Figs 5A–L</xref><xref ref-type="fig" rid="F8">, 8A, D, I, J</xref></tp:nomenclature><tp:treatment-sec sec-type="type material" id="SECID0E6IBG"><title>Type material.</title><p><bold><italic>Holotype</italic></bold>: China • male (<abbrev xmlns:xlink="http://www.w3.org/1999/xlink" content-type="institution" xlink:title="Insect Collection of Zhejiang Agricultural and Forestry University" id="ABBRID0EKJBG" xlink:type="simple">ZAFU</abbrev>); Yunnan Province, Pu’er City, Liushun Town; 25 Dec. 2024; Quan-fu Duan leg; <abbrev xmlns:xlink="http://www.w3.org/1999/xlink" content-type="institution" xlink:title="Insect Collection of Zhejiang Agricultural and Forestry University" id="ABBRID0EPJBG" xlink:type="simple">ZAFU</abbrev>-IC-200018. <bold><italic>Paratypes</italic></bold>: China • 1 female &amp; 1 nymph (<abbrev xmlns:xlink="http://www.w3.org/1999/xlink" content-type="institution" xlink:title="Insect Collection of Zhejiang Agricultural and Forestry University" id="ABBRID0EXJBG" xlink:type="simple">ZAFU</abbrev>); same collection data as holotype; <abbrev xmlns:xlink="http://www.w3.org/1999/xlink" content-type="institution" xlink:title="Insect Collection of Zhejiang Agricultural and Forestry University" id="ABBRID0E3JBG" xlink:type="simple">ZAFU</abbrev>-IC-200019 to 200020 • 1 female &amp; 1 nymph (<abbrev xmlns:xlink="http://www.w3.org/1999/xlink" content-type="institution" xlink:title="College of Plant Protection, Southwest University" id="ABBRID0EBKBG" xlink:type="simple">SWU</abbrev>); same collection data as holotype; <abbrev xmlns:xlink="http://www.w3.org/1999/xlink" content-type="institution" xlink:title="College of Plant Protection, Southwest University" id="ABBRID0EGKBG" xlink:type="simple">SWU</abbrev>-B-CC-010085 to 010086.</p></tp:treatment-sec><tp:treatment-sec sec-type="diagnosis" id="SECID0ELKBG"><title>Diagnosis.</title><p>The male of this species resembles <italic><tp:taxon-name><tp:taxon-name-part taxon-name-part-type="genus" reg="Pseudoeupolyphaga">Pseudoeupolyphaga</tp:taxon-name-part> <tp:taxon-name-part taxon-name-part-type="species" reg="deficiens">deficiens</tp:taxon-name-part></tp:taxon-name></italic> Han, Che &amp; Wang, 2024, but differs in having a narrower anterior whitish margin in the pronotum. In addition, the abdominal tergites of females are uniformly orange-red (observation of two samples), making it easy to distinguish from most congeners.</p></tp:treatment-sec><tp:treatment-sec sec-type="description" id="SECID0E3KBG"><title>Description.</title><p><bold>Holotype. Measurements (mm).</bold> Overall length (including tegmen): 26.30; body length: 19.48; body width (tegmina not included): 10.17; tegmen length × width: 22.77 × 9.30; pronotum length × width: 8.63 × 4.06.</p><p><bold>Coloration.</bold> Pronotum deep reddish brown, setae yellowish, anterior whitish margin yellow (Fig. <xref ref-type="fig" rid="F5">5A, E</xref>). Tegmina pale yellow, interspersed with varying-sized blackish-brown maculae (Fig. <xref ref-type="fig" rid="F5">5A</xref>). Eyes, vertex, and space between ocelli black. Ocelli pale yellow. Antennal sockets, and ante-clypeus yellowish brown. Post-clypeus, labrum, labial palpi and maxillary palpi blackish brown (Fig. <xref ref-type="fig" rid="F5">5G</xref>). Legs yellowish brown, with spines ranging from reddish brown to black. Pulvilli and arolia white. Sterna pale yellow, middle and distal part gray to pale black (Fig. <xref ref-type="fig" rid="F5">5B</xref>).</p><fig id="F5" position="float" orientation="portrait"><object-id xmlns:xlink="http://www.w3.org/1999/xlink" content-type="doi" xlink:type="simple">10.3897/zookeys.1261.168015.figure5</object-id><object-id xmlns:xlink="http://www.w3.org/1999/xlink" content-type="arpha" xlink:type="simple">FA4790CC-AAE8-5059-8F36-7C91DEA912E3</object-id><label>Figure 5.</label><caption><p><italic><tp:taxon-name><tp:taxon-name-part taxon-name-part-type="genus" reg="Pseudoeupolyphaga">Pseudoeupolyphaga</tp:taxon-name-part> <tp:taxon-name-part taxon-name-part-type="species" reg="vestis">vestis</tp:taxon-name-part></tp:taxon-name></italic> Ren &amp; Han, sp. nov. <bold>A, B, E, G, I–L.</bold> Male holotype; <bold>C, D, F, H.</bold> Female paratype; <bold>A.</bold> Habitus, dorsal view; <bold>B.</bold> Habitus, ventral view; <bold>C.</bold> Habitus, dorsal view; <bold>D.</bold> Habitus, ventral view; <bold>E.</bold> Pronotum, dorsal view; <bold>F.</bold> Pronotum, dorsal view; <bold>G.</bold> Head, ventral view; <bold>H.</bold> Head, ventral view; <bold>I.</bold> Supra-anal plate, ventral view; <bold>J.</bold> Subgenital plate, ventral view; <bold>K.</bold> Genitalia, dorsal view; <bold>L.</bold> Right phallomere, right-ventral view. Scale bars: 1.0 cm (<bold>A–D</bold>); 0.2 cm (<bold>E–H</bold>); 0.1 cm (<bold>I–L</bold>).</p></caption><graphic xmlns:xlink="http://www.w3.org/1999/xlink" xlink:href="zookeys-1261-337_article-168015__-g005.jpg" position="float" orientation="portrait" xlink:type="simple" id="oo_1482627.jpg"><uri content-type="original_file" xlink:type="simple">https://binary.pensoft.net/fig/1482627</uri></graphic></fig><p><bold>Body. Head</bold>: Sub-rounded. Eyes and ocelli well-developed. Interocular space narrower than the distance between ocelli, the latter narrower than the distance between antennal sockets. Clypeus developed (Fig. <xref ref-type="fig" rid="F5">5G</xref>). <bold>Pronotum</bold>: Elliptical, widest near the posterior margin. Surface densely covered with short setae, bearing symmetrical black stripe medially. Anterior whitish margin clearly delineated from deep reddish-brown areas (Fig. <xref ref-type="fig" rid="F5">5E</xref>). <bold>Tegmina and hind wings</bold>: Tegmina with dark brown patch confluent basally along outer margin. Remaining areas sparsely scattered with variably sized blackish- brown maculae (Fig. <xref ref-type="fig" rid="F5">5A</xref>). <bold>Legs</bold>: Slender, front femur Type C1. Pulvilli and arolia present (Fig. <xref ref-type="fig" rid="F5">5B</xref>). <bold>Abdomen</bold>: Supra-anal plate transverse, pubescent, posterior margin protruded medially. Paraprocts simple (Fig. <xref ref-type="fig" rid="F5">5I</xref>). Subgenital plate bearing short setae, posterior margin slightly curved. Styli short and small (Fig. <xref ref-type="fig" rid="F5">5J</xref>). <bold>Genitalia</bold>: Well-sclerotized. L1 apically dilated, basally bifurcated. L2 arched curved, distally dilated. Genital hook (L3) thin and straight, curved hook section small. L4M broad lamellate. L4N developed, pda and paa broad and curved. L8 irregular, lamellate, bearing a long clavate process. R1M stoutly expanded terminally. R1L elongate and banded. R2 divided into two chunks, narrowly spaced, with rounded margins. R3 broadly concave (Fig. <xref ref-type="fig" rid="F5">5K, L</xref>).</p><p><bold>Paratype. Measurements (mm).</bold> Body length: 20.08; body width: 12.43; pronotum length × width: 9.14 × 5.28.</p><p><bold>Coloration.</bold> Terga orange-red (Fig. <xref ref-type="fig" rid="F5">5C</xref>). Head dark brown. Antennae yellow. Ocelli white. Ante-clypeus yellowish brown. Post-clypeus dark brown. Labrum with a white patch basally, remaining portions yellowish brown (Fig. <xref ref-type="fig" rid="F5">5H</xref>). Legs reddish brown. Spines on the leg reddish brown, terminal nearly black. Sterna yellowish brown to orange-red, subgenital plate black (Fig. <xref ref-type="fig" rid="F5">5D</xref>).</p><p><bold>Body.</bold> The widest point of pronotum near the hind margin, middle part with symmetrical dark-black stripe, anterior yellow margin indistinct (Fig. <xref ref-type="fig" rid="F5">5F</xref>). Ocelli indistinct, degenerated to two patches. The distance between ocelli narrower than the distance between antennal sockets, and the latter narrower than interocular space (Fig. <xref ref-type="fig" rid="F5">5H</xref>). Front femur Type C1. Arolia and pulvilli absent.</p><p><bold>Nymph.</bold> Similar to female, only the coloration is slightly paler.</p><p><bold>Ootheca.</bold> Reddish brown, surface with many parallel, dense longitudinal lines. Ridges of serrated protuberances with broad bases, slightly curved lateral edges and blunt tips. No respiratory canals (Fig. <xref ref-type="fig" rid="F8">8A, D</xref>).</p></tp:treatment-sec><tp:treatment-sec sec-type="etymology" id="SECID0EIQBG"><title>Etymology.</title><p>The species epithet is derived from the Latin word <italic>vest</italic>, denoting its tegmina markings resembling a vest.</p></tp:treatment-sec><tp:treatment-sec sec-type="remarks" id="SECID0EQQBG"><title>Remarks.</title><p>This species exhibits relatively close genetic divergence to both <italic><tp:taxon-name><tp:taxon-name-part taxon-name-part-type="genus" reg="Pseudoeupolyphaga">P.</tp:taxon-name-part> <tp:taxon-name-part taxon-name-part-type="species" reg="spelunca">spelunca</tp:taxon-name-part></tp:taxon-name></italic> (7.75%–8.93%) and <italic><tp:taxon-name><tp:taxon-name-part taxon-name-part-type="genus" reg="Pseudoeupolyphaga">P.</tp:taxon-name-part> <tp:taxon-name-part taxon-name-part-type="species" reg="duani">duani</tp:taxon-name-part></tp:taxon-name></italic> (8.75%). Morphologically, the male tegmina maculae of this species closely resemble those of <italic><tp:taxon-name><tp:taxon-name-part taxon-name-part-type="genus" reg="Pseudoeupolyphaga">P.</tp:taxon-name-part> <tp:taxon-name-part taxon-name-part-type="species" reg="deficiens">deficiens</tp:taxon-name-part></tp:taxon-name></italic>, and females of both taxa share a tergum pigmentation tending toward orange-red. However, the former displays significantly deeper pigmentation, and this species exhibits a pronounced color difference between the terga and sterna (terga orange-red, sterna yellowish brown to orange-red), whereas in <italic><tp:taxon-name><tp:taxon-name-part taxon-name-part-type="genus" reg="Pseudoeupolyphaga">P.</tp:taxon-name-part> <tp:taxon-name-part taxon-name-part-type="species" reg="deficiens">deficiens</tp:taxon-name-part></tp:taxon-name></italic>, the pigmentation of these surfaces is largely consistent. In addition, the substantial genetic divergence between <italic><tp:taxon-name><tp:taxon-name-part taxon-name-part-type="genus" reg="Pseudoeupolyphaga">P.</tp:taxon-name-part> <tp:taxon-name-part taxon-name-part-type="species" reg="vestis">vestis</tp:taxon-name-part></tp:taxon-name></italic> and <italic><tp:taxon-name><tp:taxon-name-part taxon-name-part-type="genus" reg="Pseudoeupolyphaga">P.</tp:taxon-name-part> <tp:taxon-name-part taxon-name-part-type="species" reg="deficiens">deficiens</tp:taxon-name-part></tp:taxon-name></italic> reaches 17.53%, supporting their recognition as distinct species.</p></tp:treatment-sec><tp:treatment-sec><!--Section generated to contain objects referenced in tp:taxon-treatment.--><fig id="F8" position="float" orientation="portrait"><object-id xmlns:xlink="http://www.w3.org/1999/xlink" content-type="doi" xlink:type="simple">10.3897/zookeys.1261.168015.figure8</object-id><object-id xmlns:xlink="http://www.w3.org/1999/xlink" content-type="arpha" xlink:type="simple">73595F28-710B-5FA7-8433-BAF864A8695C</object-id><label>Figure 8.</label><caption><p>Oothecae of <italic><tp:taxon-name><tp:taxon-name-part taxon-name-part-type="genus" reg="Pseudoeupolyphaga">Pseudoeupolyphaga</tp:taxon-name-part></tp:taxon-name></italic> and living individuals. Oothecae lateral view (<bold>A–C</bold>) and close-up view to show the serrations (<bold>D–F</bold>). <bold>A, D.</bold><italic><tp:taxon-name><tp:taxon-name-part taxon-name-part-type="genus" reg="Pseudoeupolyphaga">P.</tp:taxon-name-part> <tp:taxon-name-part taxon-name-part-type="species" reg="vestis">vestis</tp:taxon-name-part></tp:taxon-name></italic> sp. nov.; <bold>B, E.</bold><italic><tp:taxon-name><tp:taxon-name-part taxon-name-part-type="genus" reg="Pseudoeupolyphaga">P.</tp:taxon-name-part> <tp:taxon-name-part taxon-name-part-type="species" reg="spelunca">spelunca</tp:taxon-name-part></tp:taxon-name></italic> sp. nov.; <bold>C, F.</bold><italic><tp:taxon-name><tp:taxon-name-part taxon-name-part-type="genus" reg="Pseudoeupolyphaga">P.</tp:taxon-name-part> <tp:taxon-name-part taxon-name-part-type="species" reg="Pilosa">Pilosa</tp:taxon-name-part></tp:taxon-name></italic>; <bold>G, H.</bold> Male adults of <italic><tp:taxon-name><tp:taxon-name-part taxon-name-part-type="genus" reg="Pseudoeupolyphaga">P.</tp:taxon-name-part> <tp:taxon-name-part taxon-name-part-type="species" reg="spelunca">spelunca</tp:taxon-name-part></tp:taxon-name></italic> in the laboratory; <bold>I.</bold> Male adults of <italic><tp:taxon-name><tp:taxon-name-part taxon-name-part-type="genus" reg="Pseudoeupolyphaga">P.</tp:taxon-name-part> <tp:taxon-name-part taxon-name-part-type="species" reg="vestis">vestis</tp:taxon-name-part></tp:taxon-name></italic> under the laboratory; <bold>J.</bold> Female adults of <italic><tp:taxon-name><tp:taxon-name-part taxon-name-part-type="genus" reg="Pseudoeupolyphaga">P.</tp:taxon-name-part> <tp:taxon-name-part taxon-name-part-type="species" reg="vestis">vestis</tp:taxon-name-part></tp:taxon-name></italic> under laboratory conditions; <bold>K.</bold> Male adults of <italic><tp:taxon-name><tp:taxon-name-part taxon-name-part-type="genus" reg="Pseudoeupolyphaga">P.</tp:taxon-name-part> <tp:taxon-name-part taxon-name-part-type="species" reg="menglianensis">menglianensis</tp:taxon-name-part></tp:taxon-name></italic> under the laboratory; <bold>L.</bold> Female adults of <italic><tp:taxon-name><tp:taxon-name-part taxon-name-part-type="genus" reg="Pseudoeupolyphaga">P.</tp:taxon-name-part> <tp:taxon-name-part taxon-name-part-type="species" reg="dauni">dauni</tp:taxon-name-part></tp:taxon-name></italic> under laboratory conditions (<bold>G–L</bold> by Yi-Ming Ren). Scale bars: 0.1 cm (<bold>A-F</bold>).</p></caption><graphic xmlns:xlink="http://www.w3.org/1999/xlink" xlink:href="zookeys-1261-337_article-168015__-g008.jpg" position="float" orientation="portrait" xlink:type="simple" id="oo_1482630.jpg"><uri content-type="original_file" xlink:type="simple">https://binary.pensoft.net/fig/1482630</uri></graphic></fig></tp:treatment-sec></tp:taxon-treatment>
