# Supplementary material for: ﻿Four new species of the genus Pseudoeupolyphaga Qiu & Che, 2024 (Blattodea, Corydioidea, Corydiinae) from Yunnan, China
Source: Zookeys. 2025 Dec 2;1261:337–58. doi: 10.3897/zookeys.1261.168015 (PMC12690382; doi:10.3897/zookeys.1261.168015)
Supplement: XML Treatment for Pseudoeupolyphaga pilosa [file zookeys.1261.168015-treatment5.xml]

<!DOCTYPE tp:taxon-treatment
  PUBLIC "-//TaxonX//DTD Taxonomic Treatment Publishing DTD v0 20100105//EN" "tax-treatment-NSO.dtd">
<tp:taxon-treatment xmlns:tp="http://www.plazi.org/taxpub"><tp:treatment-meta><kwd-group><label>Taxon classification</label><kwd>
                <named-content content-type="kingdom">Animalia</named-content>
              </kwd><kwd>
                <named-content content-type="order">Blattodea</named-content>
              </kwd><kwd>
                <named-content content-type="family">Corydiidae</named-content>
              </kwd></kwd-group><mixed-citation publication-type="journal"><person-group><name><surname>Ren</surname><given-names>Yi-Ming</given-names></name><name><surname>Han</surname><given-names>Wei</given-names></name><name><surname>Che</surname><given-names>Yan-Li</given-names></name><name><surname>Wang</surname><given-names>Ji-Rui</given-names></name></person-group><article-title>﻿Four new species of the genus <italic><tp:taxon-name><tp:taxon-name-part taxon-name-part-type="genus" reg="Pseudoeupolyphaga">Pseudoeupolyphaga</tp:taxon-name-part></tp:taxon-name></italic> Qiu &amp; Che, 2024 (<tp:taxon-name><tp:taxon-name-part taxon-name-part-type="order">Blattodea</tp:taxon-name-part></tp:taxon-name>, <tp:taxon-name><tp:taxon-name-part taxon-name-part-type="superfamily">Corydioidea</tp:taxon-name-part></tp:taxon-name>, <tp:taxon-name><tp:taxon-name-part taxon-name-part-type="subfamily">Corydiinae</tp:taxon-name-part></tp:taxon-name>) from Yunnan, China</article-title><source>Zookeys</source><day>02</day><month>12</month><year>2025</year><volume>1261</volume><fpage>337</fpage><lpage>358</lpage><pub-id pub-id-type="doi">10.3897/zookeys.1261.168015</pub-id></mixed-citation></tp:treatment-meta><tp:nomenclature><label>﻿</label><tp:taxon-name><object-id xmlns:xlink="http://www.w3.org/1999/xlink" content-type="arpha" xlink:type="simple">74819DD9-52CD-5889-986B-6D27AEED1DBF</object-id>
              <tp:taxon-name-part taxon-name-part-type="genus" reg="Pseudoeupolyphaga">Pseudoeupolyphaga</tp:taxon-name-part>
              <tp:taxon-name-part taxon-name-part-type="species" reg="pilosa">pilosa</tp:taxon-name-part>
            </tp:taxon-name><tp:taxon-authority>(Qiu, Che &amp; Wang, 2018)</tp:taxon-authority><xref ref-type="fig" rid="F6">Figs 6A–L</xref><xref ref-type="fig" rid="F8">, 8C, F</xref><xref ref-type="fig" rid="F9">, 9A–E</xref></tp:nomenclature><tp:treatment-sec sec-type="type locality" id="SECID0EJUBG"><title>Type locality.</title><p>“Yunnan Province, Diqing Prefecture, Weixi County, Pantiange Township, A valley near Zhazi; 2970 m”.</p></tp:treatment-sec><tp:treatment-sec sec-type="material" id="SECID0EOUBG"><title>New material examined.</title><p>China • 1 male, 1 female &amp; 8 nymphs (<abbrev xmlns:xlink="http://www.w3.org/1999/xlink" content-type="institution" xlink:title="Insect Collection of Zhejiang Agricultural and Forestry University" id="ABBRID0EUUBG" xlink:type="simple">ZAFU</abbrev>); Yunnan Province, Dali Bai Autonomous Prefecture, Jianchuan County, Xiangtu Township; 15 Apr. 2025; He Zhang leg; <abbrev xmlns:xlink="http://www.w3.org/1999/xlink" content-type="institution" xlink:title="Insect Collection of Zhejiang Agricultural and Forestry University" id="ABBRID0EZUBG" xlink:type="simple">ZAFU</abbrev>-IC-200021 to 200030 • 1 male &amp; 1 female (<abbrev xmlns:xlink="http://www.w3.org/1999/xlink" content-type="institution" xlink:title="College of Plant Protection, Southwest University" id="ABBRID0E5UBG" xlink:type="simple">SWU</abbrev>); Yunnan Province, Dali Bai Autonomous Prefecture, Jianchuan County, Xiangtu Township; 15 Apr. 2025; He Zhang leg; <abbrev xmlns:xlink="http://www.w3.org/1999/xlink" content-type="institution" xlink:title="College of Plant Protection, Southwest University" id="ABBRID0EDVBG" xlink:type="simple">SWU</abbrev>-B-CC-010087 to 010088.</p></tp:treatment-sec><tp:treatment-sec sec-type="remarks" id="SECID0EIVBG"><title>Remarks.</title><p>The male specimen collected in Jianchuan County exhibits dense tegmina markings similar to those of <italic><tp:taxon-name><tp:taxon-name-part taxon-name-part-type="genus" reg="Pseudoeupolyphaga">P.</tp:taxon-name-part> <tp:taxon-name-part taxon-name-part-type="species" reg="pilosa">pilosa</tp:taxon-name-part></tp:taxon-name></italic> and <italic><tp:taxon-name><tp:taxon-name-part taxon-name-part-type="genus" reg="Pseudoeupolyphaga">P.</tp:taxon-name-part> <tp:taxon-name-part taxon-name-part-type="species" reg="longiseta">longiseta</tp:taxon-name-part></tp:taxon-name></italic>. However, both sexes of this population possess a distinct longitudinal yellow line medially on their abdominal sternites, a characteristic allowing their immediate distinction from <italic><tp:taxon-name><tp:taxon-name-part taxon-name-part-type="genus" reg="Pseudoeupolyphaga">P.</tp:taxon-name-part> <tp:taxon-name-part taxon-name-part-type="species" reg="longiseta">longiseta</tp:taxon-name-part></tp:taxon-name></italic>. The tegmina markings pattern of the Jianchuan male, however, is noticeably denser than that of the <italic><tp:taxon-name><tp:taxon-name-part taxon-name-part-type="genus" reg="Pseudoeupolyphaga">P.</tp:taxon-name-part> <tp:taxon-name-part taxon-name-part-type="species" reg="pilosa">pilosa</tp:taxon-name-part></tp:taxon-name></italic> holotype (closer to specimens from Blue Moon Valley, Yulong Snow Mountain) and exhibits a significantly greater body length (excluding wings: 20.3 mm vs. 15.6–16.8 mm in the type locality). Given the minimal genetic divergence from other <italic><tp:taxon-name><tp:taxon-name-part taxon-name-part-type="genus" reg="Pseudoeupolyphaga">P.</tp:taxon-name-part> <tp:taxon-name-part taxon-name-part-type="species" reg="pilosa">pilosa</tp:taxon-name-part></tp:taxon-name></italic> populations (5.13–6.90%) and proximity to its known distribution, we tentatively assign these Jianchuan specimens to <italic><tp:taxon-name><tp:taxon-name-part taxon-name-part-type="genus" reg="Pseudoeupolyphaga">P.</tp:taxon-name-part> <tp:taxon-name-part taxon-name-part-type="species" reg="pilosa">pilosa</tp:taxon-name-part></tp:taxon-name></italic> in the present study.</p><fig id="F6" position="float" orientation="portrait"><object-id xmlns:xlink="http://www.w3.org/1999/xlink" content-type="doi" xlink:type="simple">10.3897/zookeys.1261.168015.figure6</object-id><object-id xmlns:xlink="http://www.w3.org/1999/xlink" content-type="arpha" xlink:type="simple">0529E9F4-486B-5A6D-80B1-689FD0D66001</object-id><label>Figure 6.</label><caption><p><italic><tp:taxon-name><tp:taxon-name-part taxon-name-part-type="genus" reg="Pseudoeupolyphaga">Pseudoeupolyphaga</tp:taxon-name-part> <tp:taxon-name-part taxon-name-part-type="species" reg="pilosa">pilosa</tp:taxon-name-part></tp:taxon-name></italic>. <bold>A, B, E, G, I–L.</bold> Male holotype; <bold>C, D, F, H.</bold> Female paratype; <bold>A.</bold> Habitus, dorsal view; <bold>B.</bold> Habitus, ventral view; <bold>C.</bold> Habitus, dorsal view; <bold>D.</bold> Habitus, ventral view; <bold>E.</bold> Pronotum, dorsal view; <bold>F.</bold> Pronotum, dorsal view; <bold>G.</bold> Head, ventral view; <bold>H.</bold> Head, ventral view; <bold>I.</bold> Supra-anal plate, ventral view; <bold>J.</bold> Subgenital plate, ventral view; <bold>K.</bold> Genitalia, dorsal view; <bold>L.</bold> Right phallomere, right-ventral view. Scale bars: 1.0 cm (<bold>A–D</bold>); 0.2 cm (<bold>E–H</bold>); 0.1 cm (<bold>I–L</bold>).</p></caption><graphic xmlns:xlink="http://www.w3.org/1999/xlink" xlink:href="zookeys-1261-337_article-168015__-g006.jpg" position="float" orientation="portrait" xlink:type="simple" id="oo_1482628.jpg"><uri content-type="original_file" xlink:type="simple">https://binary.pensoft.net/fig/1482628</uri></graphic></fig></tp:treatment-sec><tp:treatment-sec><!--Section generated to contain objects referenced in tp:taxon-treatment.--><fig id="F8" position="float" orientation="portrait"><object-id xmlns:xlink="http://www.w3.org/1999/xlink" content-type="doi" xlink:type="simple">10.3897/zookeys.1261.168015.figure8</object-id><object-id xmlns:xlink="http://www.w3.org/1999/xlink" content-type="arpha" xlink:type="simple">73595F28-710B-5FA7-8433-BAF864A8695C</object-id><label>Figure 8.</label><caption><p>Oothecae of <italic><tp:taxon-name><tp:taxon-name-part taxon-name-part-type="genus" reg="Pseudoeupolyphaga">Pseudoeupolyphaga</tp:taxon-name-part></tp:taxon-name></italic> and living individuals. Oothecae lateral view (<bold>A–C</bold>) and close-up view to show the serrations (<bold>D–F</bold>). <bold>A, D.</bold><italic><tp:taxon-name><tp:taxon-name-part taxon-name-part-type="genus" reg="Pseudoeupolyphaga">P.</tp:taxon-name-part> <tp:taxon-name-part taxon-name-part-type="species" reg="vestis">vestis</tp:taxon-name-part></tp:taxon-name></italic> sp. nov.; <bold>B, E.</bold><italic><tp:taxon-name><tp:taxon-name-part taxon-name-part-type="genus" reg="Pseudoeupolyphaga">P.</tp:taxon-name-part> <tp:taxon-name-part taxon-name-part-type="species" reg="spelunca">spelunca</tp:taxon-name-part></tp:taxon-name></italic> sp. nov.; <bold>C, F.</bold><italic><tp:taxon-name><tp:taxon-name-part taxon-name-part-type="genus" reg="Pseudoeupolyphaga">P.</tp:taxon-name-part> <tp:taxon-name-part taxon-name-part-type="species" reg="Pilosa">Pilosa</tp:taxon-name-part></tp:taxon-name></italic>; <bold>G, H.</bold> Male adults of <italic><tp:taxon-name><tp:taxon-name-part taxon-name-part-type="genus" reg="Pseudoeupolyphaga">P.</tp:taxon-name-part> <tp:taxon-name-part taxon-name-part-type="species" reg="spelunca">spelunca</tp:taxon-name-part></tp:taxon-name></italic> in the laboratory; <bold>I.</bold> Male adults of <italic><tp:taxon-name><tp:taxon-name-part taxon-name-part-type="genus" reg="Pseudoeupolyphaga">P.</tp:taxon-name-part> <tp:taxon-name-part taxon-name-part-type="species" reg="vestis">vestis</tp:taxon-name-part></tp:taxon-name></italic> under the laboratory; <bold>J.</bold> Female adults of <italic><tp:taxon-name><tp:taxon-name-part taxon-name-part-type="genus" reg="Pseudoeupolyphaga">P.</tp:taxon-name-part> <tp:taxon-name-part taxon-name-part-type="species" reg="vestis">vestis</tp:taxon-name-part></tp:taxon-name></italic> under laboratory conditions; <bold>K.</bold> Male adults of <italic><tp:taxon-name><tp:taxon-name-part taxon-name-part-type="genus" reg="Pseudoeupolyphaga">P.</tp:taxon-name-part> <tp:taxon-name-part taxon-name-part-type="species" reg="menglianensis">menglianensis</tp:taxon-name-part></tp:taxon-name></italic> under the laboratory; <bold>L.</bold> Female adults of <italic><tp:taxon-name><tp:taxon-name-part taxon-name-part-type="genus" reg="Pseudoeupolyphaga">P.</tp:taxon-name-part> <tp:taxon-name-part taxon-name-part-type="species" reg="dauni">dauni</tp:taxon-name-part></tp:taxon-name></italic> under laboratory conditions (<bold>G–L</bold> by Yi-Ming Ren). Scale bars: 0.1 cm (<bold>A-F</bold>).</p></caption><graphic xmlns:xlink="http://www.w3.org/1999/xlink" xlink:href="zookeys-1261-337_article-168015__-g008.jpg" position="float" orientation="portrait" xlink:type="simple" id="oo_1482630.jpg"><uri content-type="original_file" xlink:type="simple">https://binary.pensoft.net/fig/1482630</uri></graphic></fig><fig id="F9" position="float" orientation="portrait"><object-id xmlns:xlink="http://www.w3.org/1999/xlink" content-type="doi" xlink:type="simple">10.3897/zookeys.1261.168015.figure9</object-id><object-id xmlns:xlink="http://www.w3.org/1999/xlink" content-type="arpha" xlink:type="simple">78225657-DAA4-5B87-B66D-9F5A3025D5A0</object-id><label>Figure 9.</label><caption><p>Habitats and living individuals of <italic><tp:taxon-name><tp:taxon-name-part taxon-name-part-type="genus" reg="Pseudoeupolyphaga">Pseudoeupolyphaga</tp:taxon-name-part> <tp:taxon-name-part taxon-name-part-type="species" reg="pilosa">pilosa</tp:taxon-name-part></tp:taxon-name></italic> from Xiangtu Township, Jianchuan County, Dali Bai Autonomous Prefecture. <bold>A.</bold> Habitats of <italic><tp:taxon-name><tp:taxon-name-part taxon-name-part-type="genus" reg="Pseudoeupolyphaga">P.</tp:taxon-name-part> <tp:taxon-name-part taxon-name-part-type="species" reg="pilosa">pilosa</tp:taxon-name-part></tp:taxon-name></italic>; <bold>B, C.</bold> Individuals collected under a tree (arrow points to the location where the insect was discovered); <bold>D.</bold> Female with an ootheca under lab conditions; <bold>E.</bold> Male sub-adults under laboratory conditions (<bold>A–C</bold> by He Zhang; <bold>D–E</bold> by Yi-Ming Ren).</p></caption><graphic xmlns:xlink="http://www.w3.org/1999/xlink" xlink:href="zookeys-1261-337_article-168015__-g009.jpg" position="float" orientation="portrait" xlink:type="simple" id="oo_1482631.jpg"><uri content-type="original_file" xlink:type="simple">https://binary.pensoft.net/fig/1482631</uri></graphic></fig></tp:treatment-sec></tp:taxon-treatment>
