# Supplementary material for: ﻿Four new species of the genus Pseudoeupolyphaga Qiu & Che, 2024 (Blattodea, Corydioidea, Corydiinae) from Yunnan, China
Source: Zookeys. 2025 Dec 2;1261:337–58. doi: 10.3897/zookeys.1261.168015 (PMC12690382; doi:10.3897/zookeys.1261.168015)
Supplement: XML Treatment for Pseudoeupolyphaga [file zookeys.1261.168015-treatment6.xml]

<!DOCTYPE tp:taxon-treatment
  PUBLIC "-//TaxonX//DTD Taxonomic Treatment Publishing DTD v0 20100105//EN" "tax-treatment-NSO.dtd">
<tp:taxon-treatment xmlns:tp="http://www.plazi.org/taxpub"><tp:treatment-meta><kwd-group><label>Taxon classification</label><kwd>
                <named-content content-type="kingdom">Animalia</named-content>
              </kwd><kwd>
                <named-content content-type="order">Blattodea</named-content>
              </kwd><kwd>
                <named-content content-type="family">Corydiidae</named-content>
              </kwd></kwd-group><mixed-citation publication-type="journal"><person-group><name><surname>Ren</surname><given-names>Yi-Ming</given-names></name><name><surname>Han</surname><given-names>Wei</given-names></name><name><surname>Che</surname><given-names>Yan-Li</given-names></name><name><surname>Wang</surname><given-names>Ji-Rui</given-names></name></person-group><article-title>﻿Four new species of the genus <italic><tp:taxon-name><tp:taxon-name-part taxon-name-part-type="genus" reg="Pseudoeupolyphaga">Pseudoeupolyphaga</tp:taxon-name-part></tp:taxon-name></italic> Qiu &amp; Che, 2024 (<tp:taxon-name><tp:taxon-name-part taxon-name-part-type="order">Blattodea</tp:taxon-name-part></tp:taxon-name>, <tp:taxon-name><tp:taxon-name-part taxon-name-part-type="superfamily">Corydioidea</tp:taxon-name-part></tp:taxon-name>, <tp:taxon-name><tp:taxon-name-part taxon-name-part-type="subfamily">Corydiinae</tp:taxon-name-part></tp:taxon-name>) from Yunnan, China</article-title><source>Zookeys</source><day>02</day><month>12</month><year>2025</year><volume>1261</volume><fpage>337</fpage><lpage>358</lpage><pub-id pub-id-type="doi">10.3897/zookeys.1261.168015</pub-id></mixed-citation></tp:treatment-meta><tp:nomenclature><label>﻿</label><tp:taxon-name><object-id xmlns:xlink="http://www.w3.org/1999/xlink" content-type="arpha" xlink:type="simple">D92A8818-10A9-58AB-9BEE-D66914A22292</object-id>
              <tp:taxon-name-part taxon-name-part-type="genus" reg="Pseudoeupolyphaga">Pseudoeupolyphaga</tp:taxon-name-part>
            </tp:taxon-name><tp:taxon-authority>sp. 1</tp:taxon-authority><xref ref-type="fig" rid="F7">Figs 7A–D</xref><xref ref-type="fig" rid="F10">, 10C</xref></tp:nomenclature><tp:treatment-sec sec-type="material" id="SECID0ET1BG"><title>Material examined.</title><p>China • 1 female (<abbrev xmlns:xlink="http://www.w3.org/1999/xlink" content-type="institution" xlink:title="Insect Collection of Zhejiang Agricultural and Forestry University" id="ABBRID0EZ1BG" xlink:type="simple">ZAFU</abbrev>); Sichuan Province, Ganzi Tibetan Autonomous Prefecture, Luding County; 27 Mar. 2025; Ding Zhou leg; <abbrev xmlns:xlink="http://www.w3.org/1999/xlink" content-type="institution" xlink:title="Insect Collection of Zhejiang Agricultural and Forestry University" id="ABBRID0E51BG" xlink:type="simple">ZAFU</abbrev>-IC-200031 • 1 female &amp; 2 nymphs (<abbrev xmlns:xlink="http://www.w3.org/1999/xlink" content-type="institution" xlink:title="College of Plant Protection, Southwest University" id="ABBRID0ED2BG" xlink:type="simple">SWU</abbrev>), Sichuan Province, Ganzi Tibetan Autonomous, Luding County; 27 Mar. 2025; Ding Zhou leg; <abbrev xmlns:xlink="http://www.w3.org/1999/xlink" content-type="institution" xlink:title="College of Plant Protection, Southwest University" id="ABBRID0EI2BG" xlink:type="simple">SWU</abbrev>-B-CC-010089 to 010091.</p></tp:treatment-sec><tp:treatment-sec sec-type="remarks" id="SECID0EN2BG"><title>Remarks.</title><p>In the phylogenetic tree, this species forms a sister group to <italic><tp:taxon-name><tp:taxon-name-part taxon-name-part-type="genus" reg="Pseudoeupolyphaga">Pseudoeupolyphaga</tp:taxon-name-part> <tp:taxon-name-part taxon-name-part-type="species" reg="deficiens">deficiens</tp:taxon-name-part></tp:taxon-name></italic> Han, Che &amp; Wang, 2024 + <italic><tp:taxon-name><tp:taxon-name-part taxon-name-part-type="genus" reg="Pseudoeupolyphaga">Pseudoeupolyphaga</tp:taxon-name-part> <tp:taxon-name-part taxon-name-part-type="species" reg="reducta">reducta</tp:taxon-name-part></tp:taxon-name></italic> (Qiu, 2022). Genetic distance analysis indicates that the specimen exhibits the smallest genetic distance (9.00%) to <italic><tp:taxon-name><tp:taxon-name-part taxon-name-part-type="genus" reg="Pseudoeupolyphaga">P.</tp:taxon-name-part> <tp:taxon-name-part taxon-name-part-type="species" reg="reducta">reducta</tp:taxon-name-part></tp:taxon-name></italic>, while its distance to <italic><tp:taxon-name><tp:taxon-name-part taxon-name-part-type="genus" reg="Pseudoeupolyphaga">P.</tp:taxon-name-part> <tp:taxon-name-part taxon-name-part-type="species" reg="latizona">latizona</tp:taxon-name-part></tp:taxon-name></italic> from Shimian County (adjacent to Luding County) is 16.42% and its distance to <italic><tp:taxon-name><tp:taxon-name-part taxon-name-part-type="genus" reg="Pseudoeupolyphaga">P.</tp:taxon-name-part> <tp:taxon-name-part taxon-name-part-type="species" reg="deficiens">deficiens</tp:taxon-name-part></tp:taxon-name></italic> is 11.92–12.60%. No previous specimens of this genus have been collected from Luding County. However, considering the genetic distances, this specimen likely represents a new species. Further research is warranted upon the discovery of male specimens for comprehensive study.</p><fig id="F7" position="float" orientation="portrait"><object-id xmlns:xlink="http://www.w3.org/1999/xlink" content-type="doi" xlink:type="simple">10.3897/zookeys.1261.168015.figure7</object-id><object-id xmlns:xlink="http://www.w3.org/1999/xlink" content-type="arpha" xlink:type="simple">1B1DFB22-EBDA-5712-8826-946FDEE4CC0F</object-id><label>Figure 7.</label><caption><p><bold>A–D.</bold><italic><tp:taxon-name><tp:taxon-name-part taxon-name-part-type="genus" reg="Pseudoeupolyphaga">Pseudoeupolyphaga</tp:taxon-name-part></tp:taxon-name></italic> sp. 1; <bold>A.</bold> Habitus, dorsal view; <bold>B.</bold> Habitus, ventral view; <bold>C.</bold> Pronotum, dorsal view; <bold>D.</bold> Head, ventral view. Scale bars: 1.0 cm (<bold>A, B</bold>); 0.2 cm (<bold>C, D</bold>).</p></caption><graphic xmlns:xlink="http://www.w3.org/1999/xlink" xlink:href="zookeys-1261-337_article-168015__-g007.jpg" position="float" orientation="portrait" xlink:type="simple" id="oo_1482629.jpg"><uri content-type="original_file" xlink:type="simple">https://binary.pensoft.net/fig/1482629</uri></graphic></fig><fig id="F8" position="float" orientation="portrait"><object-id xmlns:xlink="http://www.w3.org/1999/xlink" content-type="doi" xlink:type="simple">10.3897/zookeys.1261.168015.figure8</object-id><object-id xmlns:xlink="http://www.w3.org/1999/xlink" content-type="arpha" xlink:type="simple">73595F28-710B-5FA7-8433-BAF864A8695C</object-id><label>Figure 8.</label><caption><p>Oothecae of <italic><tp:taxon-name><tp:taxon-name-part taxon-name-part-type="genus" reg="Pseudoeupolyphaga">Pseudoeupolyphaga</tp:taxon-name-part></tp:taxon-name></italic> and living individuals. Oothecae lateral view (<bold>A–C</bold>) and close-up view to show the serrations (<bold>D–F</bold>). <bold>A, D.</bold><italic><tp:taxon-name><tp:taxon-name-part taxon-name-part-type="genus" reg="Pseudoeupolyphaga">P.</tp:taxon-name-part> <tp:taxon-name-part taxon-name-part-type="species" reg="vestis">vestis</tp:taxon-name-part></tp:taxon-name></italic> sp. nov.; <bold>B, E.</bold><italic><tp:taxon-name><tp:taxon-name-part taxon-name-part-type="genus" reg="Pseudoeupolyphaga">P.</tp:taxon-name-part> <tp:taxon-name-part taxon-name-part-type="species" reg="spelunca">spelunca</tp:taxon-name-part></tp:taxon-name></italic> sp. nov.; <bold>C, F.</bold><italic><tp:taxon-name><tp:taxon-name-part taxon-name-part-type="genus" reg="Pseudoeupolyphaga">P.</tp:taxon-name-part> <tp:taxon-name-part taxon-name-part-type="species" reg="Pilosa">Pilosa</tp:taxon-name-part></tp:taxon-name></italic>; <bold>G, H.</bold> Male adults of <italic><tp:taxon-name><tp:taxon-name-part taxon-name-part-type="genus" reg="Pseudoeupolyphaga">P.</tp:taxon-name-part> <tp:taxon-name-part taxon-name-part-type="species" reg="spelunca">spelunca</tp:taxon-name-part></tp:taxon-name></italic> in the laboratory; <bold>I.</bold> Male adults of <italic><tp:taxon-name><tp:taxon-name-part taxon-name-part-type="genus" reg="Pseudoeupolyphaga">P.</tp:taxon-name-part> <tp:taxon-name-part taxon-name-part-type="species" reg="vestis">vestis</tp:taxon-name-part></tp:taxon-name></italic> under the laboratory; <bold>J.</bold> Female adults of <italic><tp:taxon-name><tp:taxon-name-part taxon-name-part-type="genus" reg="Pseudoeupolyphaga">P.</tp:taxon-name-part> <tp:taxon-name-part taxon-name-part-type="species" reg="vestis">vestis</tp:taxon-name-part></tp:taxon-name></italic> under laboratory conditions; <bold>K.</bold> Male adults of <italic><tp:taxon-name><tp:taxon-name-part taxon-name-part-type="genus" reg="Pseudoeupolyphaga">P.</tp:taxon-name-part> <tp:taxon-name-part taxon-name-part-type="species" reg="menglianensis">menglianensis</tp:taxon-name-part></tp:taxon-name></italic> under the laboratory; <bold>L.</bold> Female adults of <italic><tp:taxon-name><tp:taxon-name-part taxon-name-part-type="genus" reg="Pseudoeupolyphaga">P.</tp:taxon-name-part> <tp:taxon-name-part taxon-name-part-type="species" reg="dauni">dauni</tp:taxon-name-part></tp:taxon-name></italic> under laboratory conditions (<bold>G–L</bold> by Yi-Ming Ren). Scale bars: 0.1 cm (<bold>A-F</bold>).</p></caption><graphic xmlns:xlink="http://www.w3.org/1999/xlink" xlink:href="zookeys-1261-337_article-168015__-g008.jpg" position="float" orientation="portrait" xlink:type="simple" id="oo_1482630.jpg"><uri content-type="original_file" xlink:type="simple">https://binary.pensoft.net/fig/1482630</uri></graphic></fig><fig id="F9" position="float" orientation="portrait"><object-id xmlns:xlink="http://www.w3.org/1999/xlink" content-type="doi" xlink:type="simple">10.3897/zookeys.1261.168015.figure9</object-id><object-id xmlns:xlink="http://www.w3.org/1999/xlink" content-type="arpha" xlink:type="simple">78225657-DAA4-5B87-B66D-9F5A3025D5A0</object-id><label>Figure 9.</label><caption><p>Habitats and living individuals of <italic><tp:taxon-name><tp:taxon-name-part taxon-name-part-type="genus" reg="Pseudoeupolyphaga">Pseudoeupolyphaga</tp:taxon-name-part> <tp:taxon-name-part taxon-name-part-type="species" reg="pilosa">pilosa</tp:taxon-name-part></tp:taxon-name></italic> from Xiangtu Township, Jianchuan County, Dali Bai Autonomous Prefecture. <bold>A.</bold> Habitats of <italic><tp:taxon-name><tp:taxon-name-part taxon-name-part-type="genus" reg="Pseudoeupolyphaga">P.</tp:taxon-name-part> <tp:taxon-name-part taxon-name-part-type="species" reg="pilosa">pilosa</tp:taxon-name-part></tp:taxon-name></italic>; <bold>B, C.</bold> Individuals collected under a tree (arrow points to the location where the insect was discovered); <bold>D.</bold> Female with an ootheca under lab conditions; <bold>E.</bold> Male sub-adults under laboratory conditions (<bold>A–C</bold> by He Zhang; <bold>D–E</bold> by Yi-Ming Ren).</p></caption><graphic xmlns:xlink="http://www.w3.org/1999/xlink" xlink:href="zookeys-1261-337_article-168015__-g009.jpg" position="float" orientation="portrait" xlink:type="simple" id="oo_1482631.jpg"><uri content-type="original_file" xlink:type="simple">https://binary.pensoft.net/fig/1482631</uri></graphic></fig><fig id="F10" position="float" orientation="portrait"><object-id xmlns:xlink="http://www.w3.org/1999/xlink" content-type="doi" xlink:type="simple">10.3897/zookeys.1261.168015.figure10</object-id><object-id xmlns:xlink="http://www.w3.org/1999/xlink" content-type="arpha" xlink:type="simple">7AACE9E2-4D68-5A01-A64C-9D2C42B04A8B</object-id><label>Figure 10.</label><caption><p>Habitats and living individuals of <italic><tp:taxon-name><tp:taxon-name-part taxon-name-part-type="genus" reg="Pseudoeupolyphaga">Pseudoeupolyphaga</tp:taxon-name-part></tp:taxon-name></italic> species. <bold>A, B, D–G.</bold> Photos of <italic><tp:taxon-name><tp:taxon-name-part taxon-name-part-type="genus" reg="Pseudoeupolyphaga">P.</tp:taxon-name-part> <tp:taxon-name-part taxon-name-part-type="species" reg="menglianensis">menglianensis</tp:taxon-name-part></tp:taxon-name></italic> sp. nov. from Yunnan Province, Pu’er City, Menglian Country, Nayun Town, Mengwai Group; <bold>A, B, D.</bold> Habitats of <italic><tp:taxon-name><tp:taxon-name-part taxon-name-part-type="genus" reg="Pseudoeupolyphaga">P.</tp:taxon-name-part> <tp:taxon-name-part taxon-name-part-type="species" reg="menglianensis">menglianensis</tp:taxon-name-part></tp:taxon-name></italic>; <bold>C.</bold><italic><tp:taxon-name><tp:taxon-name-part taxon-name-part-type="genus" reg="Pseudoeupolyphaga">P.</tp:taxon-name-part></tp:taxon-name></italic> sp. 1: female under lab conditions; <bold>E.</bold> Individuals collected from the soil (arrow points to the location where the insect was discovered); <bold>F.</bold> Males reared from the nymphs under lab conditions; <bold>G.</bold> Female nymph that has recently been exuviated under laboratory conditions (<bold>A, B, D–E</bold> by Mr Zhong-Hong Luo; <bold>C, E–G</bold> by Yi-Ming Ren).</p></caption><graphic xmlns:xlink="http://www.w3.org/1999/xlink" xlink:href="zookeys-1261-337_article-168015__-g010.jpg" position="float" orientation="portrait" xlink:type="simple" id="oo_1482632.jpg"><uri content-type="original_file" xlink:type="simple">https://binary.pensoft.net/fig/1482632</uri></graphic></fig></tp:treatment-sec></tp:taxon-treatment>
