# Supplementary material for: ﻿Four new species of the genus Pseudoeupolyphaga Qiu & Che, 2024 (Blattodea, Corydioidea, Corydiinae) from Yunnan, China
Source: Zookeys. 2025 Dec 2;1261:337–58. doi: 10.3897/zookeys.1261.168015 (PMC12690382; doi:10.3897/zookeys.1261.168015)
Supplement: Supplementary material 1 — Gene sequences [file zookeys-1261-337_article-168015__-s001.xls]

## Sheet: MatrixOutput
	PseuMeng1	PseuMeng2	PseuSpel1	PseuSpel2	PseuSpel3	PseuSpel4	PseuSpel5	PseuVest1	PseuVest2	PseuDuan	PseuSp1	PseuPiloXT1	PseuPiloXT2	PseuPiloLDT_PQ059681	PseuPiloWBS_PQ059690	PseuPiloYL_PQ059682	PseuPiloWX_OP215882	PseuFengZXS_PQ059693	PseuFengDHS_PQ059679	PseuFeng1_OP215870	PseuFeng2_OP215871	PseuSimiMYL_OP215883	PseuSimiDGC_PQ059676	PseuSimiTZG_PQ059675	PseuYunnTM_OP215869	PseuYunnCY_OP215865	PseuYunnBM_OP215866	PseuBaim_PQ059685	PseuLatiSM_PQ059683	PseuLatiDB1_PQ059691	PseuLatiDB2_PQ059692	PseuLong_PQ059684	PseuFlav_PQ059689	PseuMagn_PQ059688	PseuDefiHS_PQ059687	PseuDefiCJS_PQ059686	PseuFusc1_PQ059678	PseuDong_OP215872	PseuNigr_OP215879	PseuWooi_OP215874	PseuDawe_OP215877	PseuRedu_OP215886	PseuXuor_OP215875	EupoSine_OP215846	PolyPlan_OQ736993
PseuMeng1
PseuMeng2	0.00305344
PseuSpel1	0.246723	0.246723
PseuSpel2	0.246723	0.246723	0
PseuSpel3	0.244165	0.244165	0	0
PseuSpel4	0.250396	0.250396	0.0108397	0.0108397	0.0108565
PseuSpel5	0.233613	0.233613	0.0077197	0.0077197	0.00773164	0.00617284
PseuVest1	0.222906	0.222906	0.0830118	0.0830118	0.0811477	0.0893321	0.0774881
PseuVest2	0.222906	0.222906	0.0830118	0.0830118	0.0811477	0.0893321	0.0774881	0
PseuDuan	0.247154	0.247154	0.109293	0.109293	0.109489	0.0988358	0.0970795	0.0875026	0.0875026
PseuSp1	0.282471	0.279178	0.160219	0.160219	0.158377	0.159918	0.158079	0.169514	0.169514	0.174574
PseuPiloXT1	0.214719	0.214719	0.150957	0.150957	0.148804	0.158759	0.149438	0.120674	0.120674	0.154158	0.182693
PseuPiloXT2	0.220503	0.220503	0.150957	0.150957	0.148804	0.158759	0.149438	0.120674	0.120674	0.159158	0.182693	0.0030581
PseuPiloLDT_PQ059681	0.221406	0.221406	0.166187	0.166187	0.16399	0.17165	0.159655	0.123456	0.123456	0.163411	0.18719	0.0689875	0.0689875
PseuPiloWBS_PQ059690	0.234259	0.234259	0.166925	0.166925	0.164711	0.16731	0.162874	0.1451	0.1451	0.158371	0.185325	0.0603872	0.0603872	0.0754347
PseuPiloYL_PQ059682	0.225847	0.225847	0.16225	0.16225	0.160055	0.157626	0.153282	0.138255	0.138255	0.146449	0.18839	0.051279	0.051279	0.0736559	0.0392237
PseuPiloWX_OP215882	0.22968	0.22968	0.155948	0.155948	0.153813	0.156262	0.151984	0.118745	0.118745	0.136336	0.186095	0.0597366	0.0597366	0.0510401	0.0640086	0.0548112
PseuFengZXS_PQ059693	0.242261	0.242261	0.131999	0.131999	0.132242	0.132286	0.119424	0.106415	0.106415	0.129203	0.185325	0.13867	0.13867	0.124926	0.13867	0.138974	0.122461
PseuFengDHS_PQ059679	0.244647	0.244647	0.141334	0.141334	0.141598	0.144044	0.137446	0.124606	0.124606	0.145854	0.184558	0.146449	0.151316	0.136336	0.143391	0.148523	0.150269	0.0758245
PseuFeng1_OP215870	0.245344	0.245344	0.129708	0.129708	0.129946	0.129987	0.117207	0.108559	0.108559	0.131528	0.177492	0.141021	0.141021	0.127175	0.141021	0.141334	0.124684	0.00615385	0.0718853
PseuFeng2_OP215871	0.242261	0.242261	0.131999	0.131999	0.132242	0.132286	0.119424	0.106415	0.106415	0.129203	0.185325	0.13867	0.13867	0.124926	0.13867	0.138974	0.122461	0	0.0758245	0.00615385
PseuSimiMYL_OP215883	0.249598	0.246396	0.152479	0.152479	0.152779	0.15286	0.148383	0.150704	0.150704	0.161984	0.178923	0.147638	0.147638	0.14037	0.170414	0.142187	0.137608	0.139717	0.157205	0.137297	0.139717
PseuSimiDGC_PQ059676	0.250396	0.250396	0.159158	0.159158	0.159465	0.154547	0.150175	0.165107	0.165107	0.171121	0.179038	0.169111	0.169111	0.146449	0.176086	0.155778	0.150957	0.15305	0.163013	0.150608	0.15305	0.0351834
PseuSimiTZG_PQ059675	0.263857	0.263857	0.153409	0.153409	0.153701	0.151316	0.147003	0.15588	0.15588	0.164395	0.176427	0.164667	0.164667	0.147535	0.176824	0.159158	0.147854	0.16225	0.15975	0.15975	0.16225	0.0531252	0.0511556
PseuYunnTM_OP215869	0.243654	0.243654	0.137557	0.137557	0.13781	0.135512	0.133711	0.129987	0.129987	0.136936	0.187579	0.134306	0.129708	0.144848	0.163411	0.156259	0.13402	0.136052	0.138974	0.136052	0.136052	0.156102	0.166925	0.166925
PseuYunnCY_OP215865	0.238117	0.238117	0.13782	0.13782	0.138074	0.135777	0.133969	0.130276	0.130276	0.137251	0.190653	0.136936	0.132286	0.147535	0.161279	0.159158	0.136631	0.13402	0.136936	0.13402	0.13402	0.159017	0.16731	0.16987	0.00305227
PseuYunnBM_OP215866	0.240611	0.240611	0.137557	0.137557	0.13781	0.135512	0.133711	0.129987	0.129987	0.136936	0.190242	0.136631	0.131999	0.147226	0.160881	0.158759	0.136336	0.133744	0.136631	0.133744	0.133744	0.15865	0.166925	0.169474	0.00152439	0.00152323
PseuBaim_PQ059685	0.253814	0.250718	0.175051	0.175051	0.175393	0.177246	0.170132	0.175051	0.175051	0.16225	0.12544	0.179878	0.179878	0.173082	0.188852	0.185664	0.189248	0.165156	0.159394	0.157626	0.165156	0.16808	0.174641	0.166808	0.146927	0.147226	0.146927
PseuLatiSM_PQ059683	0.260664	0.260664	0.186997	0.186997	0.187368	0.191955	0.184624	0.186997	0.186997	0.20351	0.164238	0.191076	0.196512	0.170182	0.197436	0.186997	0.197933	0.15975	0.168354	0.154807	0.15975	0.207717	0.188371	0.196627	0.196068	0.193783	0.196068	0.138609
PseuLatiDB1_PQ059691	0.2575	0.2575	0.183485	0.183485	0.183846	0.185726	0.178554	0.183485	0.183485	0.191509	0.159987	0.186562	0.186562	0.165161	0.189248	0.18167	0.18719	0.17165	0.173453	0.16909	0.17165	0.200014	0.180315	0.175051	0.209031	0.203891	0.206222	0.129203	0.0475483
PseuLatiDB2_PQ059692	0.2575	0.2575	0.183485	0.183485	0.183846	0.185726	0.178554	0.183485	0.183485	0.191509	0.157457	0.191955	0.191955	0.167662	0.191955	0.184323	0.189843	0.16909	0.173453	0.16655	0.16909	0.202935	0.177672	0.177672	0.209031	0.203891	0.206222	0.131528	0.0475483	0.00460123
PseuLong_PQ059684	0.20448	0.20448	0.166187	0.166187	0.16399	0.16655	0.162148	0.136052	0.136052	0.154471	0.173836	0.124304	0.128884	0.128931	0.139287	0.137251	0.12918	0.142778	0.149315	0.147535	0.142778	0.0939716	0.104974	0.110484	0.152037	0.14994	0.149622	0.169398	0.187444	0.185664	0.177672
PseuFlav_PQ059689	0.208112	0.208112	0.147226	0.147226	0.145118	0.142778	0.133969	0.134908	0.134908	0.157626	0.18719	0.127216	0.127216	0.136936	0.119791	0.115612	0.123456	0.150608	0.139287	0.148184	0.150608	0.159784	0.143391	0.15975	0.143079	0.141021	0.140719	0.163002	0.200242	0.198365	0.203891	0.144558
PseuMagn_PQ059688	0.25989	0.25989	0.170276	0.170276	0.170607	0.16731	0.160362	0.170276	0.170276	0.179878	0.149985	0.202245	0.207957	0.191955	0.205089	0.202783	0.219727	0.170693	0.16987	0.165553	0.170693	0.196415	0.18488	0.172469	0.187902	0.185664	0.185206	0.169603	0.142972	0.133312	0.130943	0.173294	0.183898
PseuDefiHS_PQ059687	0.275914	0.275914	0.167662	0.167662	0.167983	0.174922	0.162987	0.175281	0.175281	0.184936	0.125994	0.16053	0.163002	0.165492	0.163677	0.16909	0.169514	0.167332	0.174237	0.16237	0.167332	0.188088	0.187902	0.18167	0.194805	0.192518	0.19212	0.148874	0.169398	0.152457	0.159987	0.179038	0.181247	0.152457
PseuDefiCJS_PQ059686	0.29253	0.29253	0.179714	0.179714	0.180063	0.181947	0.174909	0.177134	0.177134	0.179011	0.119249	0.155645	0.158078	0.16053	0.158715	0.16403	0.164533	0.174922	0.18719	0.169842	0.174922	0.179794	0.19062	0.179038	0.184192	0.181947	0.181591	0.158759	0.172009	0.154947	0.157457	0.179038	0.181247	0.147533	0.0237513
PseuFusc1_PQ059678	0.233171	0.233171	0.168716	0.168716	0.166506	0.17423	0.159655	0.118992	0.118992	0.153409	0.186138	0.0580042	0.061709	0.0747558	0.0794013	0.0697573	0.0749129	0.140427	0.138093	0.142778	0.140427	0.131344	0.144738	0.15305	0.146109	0.144044	0.143712	0.161885	0.196512	0.186562	0.191955	0.120961	0.106196	0.180315	0.146639	0.142487
PseuDong_OP215872	0.233534	0.233534	0.143712	0.143712	0.141598	0.136936	0.130466	0.103078	0.103078	0.130883	0.210029	0.133534	0.133534	0.154807	0.145778	0.141334	0.142487	0.113675	0.137326	0.115891	0.113675	0.172997	0.165553	0.16225	0.140719	0.13867	0.138377	0.196968	0.182315	0.169514	0.174574	0.143391	0.14994	0.183898	0.183163	0.19365	0.135777
PseuNigr_OP215879	0.231805	0.231805	0.135224	0.135224	0.133137	0.13791	0.12905	0.105478	0.105478	0.140642	0.207656	0.126896	0.126896	0.130276	0.131528	0.135886	0.132286	0.0914007	0.0939858	0.0955822	0.0914007	0.159268	0.152457	0.150957	0.142332	0.140288	0.139945	0.178558	0.197916	0.176427	0.18167	0.138377	0.134908	0.153409	0.178634	0.189248	0.116785	0.101441
PseuWooi_OP215874	0.225322	0.225322	0.183485	0.183485	0.181207	0.186562	0.17193	0.143712	0.143712	0.172866	0.18719	0.103327	0.103327	0.122039	0.118723	0.128233	0.109039	0.15305	0.155512	0.15305	0.15305	0.179401	0.18761	0.180315	0.155154	0.15305	0.152702	0.175477	0.193783	0.183898	0.189248	0.143391	0.113145	0.198407	0.190653	0.19335	0.10119	0.133478	0.141334
PseuDawe_OP215877	0.219001	0.219001	0.191955	0.191955	0.189623	0.192412	0.177116	0.17245	0.17245	0.182095	0.191359	0.137251	0.141989	0.130276	0.133871	0.143048	0.146449	0.166925	0.161885	0.169474	0.166925	0.186265	0.167706	0.169474	0.196512	0.191509	0.193783	0.192881	0.177492	0.172372	0.174922	0.152702	0.124684	0.183485	0.168891	0.176451	0.127986	0.174635	0.16477	0.118992
PseuRedu_OP215886	0.270581	0.270581	0.163334	0.163334	0.163645	0.163002	0.161141	0.148731	0.148731	0.157776	0.0899725	0.151414	0.149018	0.151414	0.147226	0.14994	0.155352	0.168002	0.169842	0.168002	0.168002	0.159395	0.158371	0.177246	0.174574	0.174922	0.174574	0.145472	0.160858	0.153268	0.155778	0.166925	0.169197	0.145854	0.0838693	0.0838693	0.135512	0.181247	0.17165	0.165492	0.182315
PseuXuor_OP215875	0.249819	0.249819	0.16987	0.16987	0.167633	0.172866	0.160731	0.146449	0.146449	0.168113	0.196512	0.134573	0.134573	0.119515	0.147483	0.134939	0.126586	0.150957	0.160116	0.150957	0.150957	0.168979	0.174641	0.158371	0.16477	0.162626	0.16225	0.18761	0.195153	0.193361	0.193361	0.154158	0.138974	0.180763	0.203008	0.203008	0.132213	0.155154	0.166379	0.133207	0.150376	0.176831
EupoSine_OP215846	0.301482	0.297989	0.22934	0.22934	0.229809	0.23563	0.224925	0.238126	0.238126	0.23908	0.307822	0.247794	0.247794	0.232348	0.249923	0.244377	0.235591	0.228921	0.254826	0.23767	0.228921	0.255441	0.250811	0.266294	0.242264	0.242705	0.242264	0.26833	0.260088	0.249688	0.249688	0.224013	0.266499	0.255853	0.264744	0.270019	0.255099	0.200705	0.206313	0.229504	0.278659	0.254333	0.218665
PolyPlan_OQ736993	0.250811	0.250811	0.241024	0.241024	0.241519	0.241424	0.231156	0.222457	0.222457	0.257922	0.272679	0.207649	0.213152	0.222826	0.230219	0.22487	0.231813	0.217231	0.219315	0.217231	0.217231	0.206055	0.21675	0.218747	0.234508	0.23703	0.234508	0.248707	0.226252	0.243117	0.243117	0.183953	0.264783	0.237083	0.242594	0.239577	0.215177	0.227023	0.23022	0.253279	0.26002	0.236585	0.240611	0.240639

## Sheet: Caption
Table. Estimates of Evolutionary Divergence between Sequences
The number of base substitutions per site from between sequences are shown. Analyses were conducted using the Kimura 2-parameter model [1]. The rate variation among sites was modeled with a gamma distribution (shape parameter = 1). This analysis involved 45 nucleotide sequences. Codon positions included were 1st+2nd+3rd+Noncoding. All ambiguous positions were removed for each sequence pair (pairw…
1. Kimura M. (1980). A simple method for estimating evolutionary rate of base substitutions through comparative studies of nucleotide sequences. Journal of Molecular Evolution 16:111-120.
2. Tamura K., Stecher G., and Kumar S. (2021). MEGA 11: Molecular Evolutionary Genetics Analysis Version 11. Molecular Biology and Evolution https://doi.org/10.1093/molbev/msab120.
Disclaimer: Although utmost care has been taken to ensure the correctness of the caption, the caption text is provided "as is" without any warranty of any kind. Authors advise the user to carefully check the caption prior to its use for any purpose and report any errors or problems to the authors immediately (www.megasoftware.net). In no event shall the authors and their employers be liable for a…
